# Supplementary material for: Comprehension of polarity of articles by citation sentiment analysis using TF-IDF and ML classifiers
Source: PeerJ Comput Sci. 2022 Dec 13;8:e1107. doi: 10.7717/peerj-cs.1107 (PMC10280177; doi:10.7717/peerj-cs.1107)
Supplement: Supplemental Information 1 [file peerj-cs-08-1107-s001.zip]

Archive with 4 entries (4 files):
- CItation.csv
- Experimental Results.docx
- Citation Sentiment Analysis - MIR.ipynb
- Citation Sentiment Analysis.ipynb
