# Supplementary material for: Comprehension of polarity of articles by citation sentiment analysis using TF-IDF and ML classifiers
Source: PeerJ Comput Sci. 2022 Dec 13;8:e1107. doi: 10.7717/peerj-cs.1107 (PMC10280177; doi:10.7717/peerj-cs.1107)
Supplement: Supplemental Information 1 [file peerj-cs-08-1107-s001.zip › CItation.csv]

Source_Paper_ID	Target_Paper_ID	Sentiment	Citation_Text
A00-1043	A00-2024	o	We analyzed a set of articles and identified six major operations that can be used for editing the extracted sentences, including removing extraneous phrases from an extracted sentence, combining a reduced sentence with other sentences, syntactic transformation, substituting phrases in an extracted sentence with their paraphrases, substituting phrases with more general or specific descriptions, a…
H05-1033	A00-2024	o	Table 3: Example compressions Compression AvgLen Rating Baseline 9.70 1.93 BT-2-Step 22.06 3.21 Spade 19.09 3.10 Humans 20.07 3.83 Table 4: Mean ratings for automatic compressions nally, we added a simple baseline compression algorithm proposed by Jing and McKeown (2000) which removed all prepositional phrases, clauses, toinfinitives, and gerunds.
I05-2009	A00-2024	o	5.3 Related works and discussion Our two-step model essentially belongs to the same category as the works of (Mani et al. , 1999) and (Jing and McKeown, 2000).
I05-2009	A00-2024	o	(1999) proposed a summarization system based on the draft and revision. Jing and McKeown (2000) proposed a system based on extraction and cut-and-paste generation. Our abstractors performed the same cut-and-paste operations that Jing and McKeown noted in their work, and we think that our two-step model will be a reasonable starting point for our subsequent research.
I05-2009	A00-2024	o	We found that the deletion of lead parts did not occur very often in our summary, unlike the case of Jing and McKeown (2000).
I08-1016	A00-2024	o	Automatic text summarization approaches have offered reasonably well-performing approximations for identifiying important sentences (Lin and Hovy, 2002; Schiffman et al., 2002; Erkan and Radev, 2004; Mihalcea and Tarau, 2004; Daume III and Marcu, 2006) but, not surprisingly, text (re)generation has been a major challange despite some work on sub-sentential modification (Jing and McKeown, 2000; Kn…
I08-2101	A00-2024	p	al., 1994), compression of sentences with Automatic Translation approaches (Knight and Marcu, 2000), Hidden Markov Model (Jing and McKeown, 2000), Topic Signatures based methods (Lin and Hovy, 2000, Lacatusu et al., 2006) are among the most popular techniques that have been used in the summarization systems of this category.
J02-4002	A00-2024	o	Because of this, it is generally accepted that some kind of postprocessing should be performed to improve the final result, by shortening, fusing, or otherwise revising the material (Grefenstette 1998; Mani, Gates, and Bloedorn 1999; Jing and McKeown 2000; Barzilay et al. 2000; Knight and Marcu 2000).
J02-4004	A00-2024	o	Additionally, some research has explored cutting and pasting segments of text from the full document to generate a summary (Jing and McKeown 2000).
J02-4005	A00-2024	p	But in fact, the issue of editing in text summarization has usually been neglected, notable exceptions being the works by Jing and McKeown (2000) and Mani, Gates, and Bloedorn (1999).
J02-4005	A00-2024	o	Jing and McKeown (2000) and Jing (2000) propose a cut-and-paste strategy as a computational process of automatic abstracting and a sentence reduction strategy to produce concise sentences.
J02-4005	A00-2024	o	Our work in sentence reformulation is different from cut-and-paste summarization (Jing and McKeown 2000) in many ways.
J02-4005	A00-2024	n	Jing and McKeown (2000) have proposed a rule-based algorithm for sentence combination, but no results have been reported.
J05-3002	A00-2024	o	As previously observed in the literature (Mani, Gates, and Bloedorn 1999; Jing and McKeown 2000), such components include a clause in the clause conjunction, relative clauses, and some elements within a clause (such as adverbs and prepositions).
J05-3002	A00-2024	o	In addition to sentence fusion, compression algorithms (Chandrasekar, Doran, and Bangalore 1996; Grefenstette 1998; Mani, Gates, and Bloedorn 1999; Knight and Marcu 2002; Jing and McKeown 2000; Reizler et al. 2003) and methods for expansion of a multiparallel corpus (Pang, Knight, and Marcu 2003) are other instances of such methods.
J05-3002	A00-2024	o	While earlier approaches for text compression were based on symbolic reduction rules (Grefenstette 1998; Mani, Gates, and Bloedorn 1999), more recent approaches use an aligned corpus of documents and their human written summaries to determine which constituents can be reduced (Knight and Marcu 2002; Jing and McKeown 2000; Reizler et al. 2003).
J05-3002	A00-2024	o	While this approach exploits only syntactic and lexical information, Jing and McKeown (2000) also rely on cohesion information, derived from word distribution in a text: Phrases that are linked to a local context are retained, while phrases that have no such links are dropped.
J05-3002	A00-2024	o	In addition to reducing the original sentences, Jing and McKeown (2000) use a number of manually compiled rules to aggregate reduced sentences; for example, reduced clauses might be conjoined with and.
W02-0404	A00-2024	o	Previous research has addressed revision in single-document summaries [Jing & McKeown, 2000] [Mani et al, 1999] and has suggested that revising summaries can make them more informative and correct errors.
W02-0404	A00-2024	o	To contrast, [Jing & McKeown, 2000] concentrated on analyzing human-written summaries in order to determine how professionals construct summaries.
W03-1004	A00-2024	o	1 Introduction Text-to-text generation is an emerging area of research in NLP (Chandrasekar and Bangalore, 1997; Caroll et al. , 1999; Knight and Marcu, 2000; Jing and McKeown, 2000).
W03-1102	A00-2024	p	The recent approach for editing extracted text spans (Jing and McKeown, 2000) may also produce improvement for our algorithm.
W09-0604	A00-2024	o	First, splitting and merging of sentences (Jing and McKeown, 2000), which seems related to content planning and aggregation.
W09-0604	A00-2024	o	1 Introduction The task of sentence compression (or sentence reduction) can be defined as summarizing a single sentence by removing information from it (Jing and McKeown, 2000).
W09-0604	A00-2024	o	One of the applications is in automatic summarization in order to compress sentences extracted for the summary (Lin, 2003; Jing and McKeown, 2000).
W09-2807	A00-2024	o	In cut-and-paste summarization (Jing and McKeown, 2000), sentence combination operations were implemented manually following the study of a set of professionally written abstracts; however the particular pasting operation presented here was not implemented.
W09-2807	A00-2024	o	Close to the problem studied here is Jing and McKeowns (Jing and McKeown, 2000) cut-and-paste method founded on EndresNiggemeyers observations.
W09-2808	A00-2024	o	Jing and McKeown (1999; 2000) found that human summarization can be traced back to six cut-andpaste operations of a text and proposed a revision method consisting of sentence reduction and combination modules with a sentence extraction part.
W09-2808	A00-2024	o	Like the work of Jing and McKeown (2000) and Mani et al.
A00-1026	A92-1018	o	The SPECIALIST minimal commitment parser relies on the SPECIALIST Lexicon as well as the Xerox stochastic tagger (Cutting et al. 1992).
A00-1031	A92-1018	p	Recent comparisons of approaches that can be trained on corpora (van Halteren et al. , 1998; Volk and Schneider, 1998) have shown that in most cases statistical aproaches (Cutting et al. , 1992; Schmid, 1995; Ratnaparkhi, 1996) yield better results than finite-state, rule-based, or memory-based taggers (Brill, 1993; Daelemans et al. , 1996).
A94-1008	A92-1018	o	The two systems we use are ENGCG (Karlsson et al. , 1994) and the Xerox Tagger (Cutting et al. , 1992).
A94-1008	A92-1018	o	2.2 Xerox Tagger The Xerox Tagger 1, XT, (Cutting et al. , 1992) is a statistical tagger made by Doug Cutting, Julian Kupiec, Jan Pedersen and Penelope Sibun in Xerox PARC.
A94-1009	A92-1018	p	One of the most effective taggers based on a pure HMM is that developed at Xerox (Cutting et al. , 1992).
A94-1009	A92-1018	o	The Xerox experiments (Cutting et al. , 1992) correspond to something between D1 and D2, and between TO and T1, in that there is some initial biasing of the probabilities.
A94-1027	A92-1018	o	All 8,907 articles were tagged by the Xerox Part-ofSpeech Tagger (Cutting et al. , 1992) 4.
A97-1004	A92-1018	o	(Cutting et al. , 1992)).
A97-1014	A92-1018	o	(Cutting et al. , 1992) and (Feldweg, 1995)).
A97-1017	A92-1018	o	For Czech, we created a prototype of the first step of this process -the part-of-speech (POS) tagger -using Rank Xerox tools (Tapanainen, 1995), (Cutting et al. , 1992).
C00-1004	A92-1018	o	5 Related work Cutting introduced grouping of words into equiva.lence classes based on the set of possible tags to reduce the number of the parameters (Cutting et al. , 1992) . Schmid used tile equivaleuce classes for smoothing.
C08-1026	A92-1018	p	4.1 Complete ambiguity classes Ambiguity classes capture the relevant property we are interested in: words with the same category possibilities are grouped together.4 And ambiguity classes have been shown to be successfully employed, in a variety of ways, to improve POS tagging (e.g., Cutting et al., 1992; Daelemans et al., 1996; Dickinson, 2007; Goldberg et al., 2008; Tseng et al., 2005).
C94-1027	A92-1018	o	In tabh; 2, the accuracy rate of the Net-Tagger is cOrolLated to that of a trigram l)msed tagger (Kempe, 1993) and a lIidden Markov Model tagger (Cutting et al. , 1992) which were.
C94-1027	A92-1018	o	In this paper, a new part-of-speech tagging method hased on neural networks (Net-Tagger) is presented and its performance is compared to that of a llMM-tagger (Cutting et al. , 1992) and a trigrambased tagger (Kempe, 1993).
C94-1027	A92-1018	o	The performance of tl,e presented tagger is measured and compared to that of two other taggers (Cutting et al. , 1992; Kempe, 1993).
C94-1027	A92-1018	o	No documentation of tile construction algorithm of the su\[lix lexicon in (Cutting et al. , 1992) was available.
C96-1036	A92-1018	o	Language models, such as N-gram class models (Brown et al. , 1992) and Ergodic Hidden Markov Models (Kuhn el, al. , 1994) were proposed and used in applications such as syntactic class (POS) tagging for English (Cutting et al. , 1992), clustering and scoring of recognizer sentence hypotheses.
C96-2114	A92-1018	o	The tagger used is thus one that does not need tagged and disambiguated material to be trained on, namely the XPOST originally constructed at Xerox Parc (Cutting et al. 1992, Cutting and Pedersen 1993).
C96-2136	A92-1018	o	It is used,as tagging mode\[ in English (Church, 1988; Cutting et al. , 1992) and morphological analysis nlodel (word segmentation and tagging) in Japanese (Nagata, 1994).
C96-2136	A92-1018	o	It is a natural extension of the Viteri>i algorithm (Church, 1<,)88; Cutting et al. , 1992) for those languages that do not have delimiters between words, and it can generate N-best morphological analysis hypotheses, like tree trellis search (Soong and l\[uang, 1991).
C96-2192	A92-1018	o	(DeRose 1988; Cutting et al 1992; Merialdo 1994).
E06-1034	A92-1018	o	5.2 Assigning complex ambiguity tags In the tagging literature (e.g. , Cutting et al (1992)) an ambiguity class is often composed of the set of every possible tag for a word.
E95-1014	A92-1018	o	The corpus lines retained are part-of-speech tagged (Cutting et al. , 1992).
E95-1014	A92-1018	o	This text was part-of-speech tagged using the Xerox HMM tagger (Cutting et al. , 1992).
E95-1020	A92-1018	o	No pretagged text is necessary for Hidden Markov Models (Jelinek, 1985; Cutting et al. , 1991; Kupiec, 1992).
E95-1020	A92-1018	o	We obtained 47,025 50-dimensional reduced vectors from the SVD and clustered them into 200 classes using the fast clustering algorithm Buckshot (Cutting et al. , 1992) (group average agglomeration applied to a sample).
E95-1021	A92-1018	o	3 The statistical model We use the Xerox part-of-speech tagger (Cutting et al. , 1992), a statistical tagger made at the Xerox Palo Alto Research Center.
E95-1022	A92-1018	o	This corpus-based information typically concerns sequences of 1-3 tags or words (with some well-known exceptions, e.g. Cutting et al. 1992).
E95-1022	A92-1018	o	157 ena or the linguist's abstraction capabilities (e.g. knowledge about what is relevant in the context), they tend to reach a 95-97% accuracy in the analysis of several languages, in particular English (Marshall 1983; Black et aL 1992; Church 1988; Cutting et al. 1992; de Marcken 1990; DeRose 1988; Hindle 1989; Merialdo 1994; Weischedel et al. 1993; Brill 1992; Samuelsson 1994; Eineborg and Gam…
E99-1018	A92-1018	o	As a common strategy, POS guessers examine the endings of unknown words (Cutting et al. 1992) along with their capitalization, or consider the distribution of unknown words over specific parts-of-speech (Weischedel et aL, 1993).
E99-1018	A92-1018	o	On the other hand, according to the data-driven approach, a frequency-based language model is acquired from corpora and has the forms of ngrams (Church, 1988; Cutting et al. , 1992), rules (Hindle, 1989; Brill, 1995), decision trees (Cardie, 1994; Daelemans et al. , 1996) or neural networks (Schmid, 1994).
H05-1052	A92-1018	o	In the absence of an annotated corpus, dependencies can be derived by other means, e.g. part413 of-speech probabilities can be approximated from a raw corpus as in (Cutting et al. , 1992), word-sense dependencies can be derived as definition-based similarities, etc. Label dependencies are set as weights on the arcs drawn between corresponding labels.
I08-3015	A92-1018	o	There are many POS taggers developed using different techniques for many major languages such as transformation-based error-driven learning (Brill, 1995), decision trees (Black et al., 1992), Markov model (Cutting et al., 1992), maximum entropy methods (Ratnaparkhi, 1996) etc for English.
J02-1004	A92-1018	o	Our statistical tagging model is modified from the standard bigrams (Cutting et al. 1992) using Viterbi search plus onthe-fly extra computing of lexical probabilities for unknown morphemes.
J02-1004	A92-1018	o	POS disambiguation has usually been performed by statistical approaches, mainly using the hidden Markov model (HMM) in English research communities (Cutting et al. 1992; Kupiec 1992; Weischedel et al. 1993).
J93-1002	A92-1018	o	The main application of these techniques to written input has been in the robust, lexical tagging of corpora with part-of-speech labels (e.g. Garside, Leech, and Sampson 1987; de Rose 1988; Meteer, Schwartz, and Weischedel 1991; Cutting et al. 1992).
J94-2001	A92-1018	o	Two main approaches have generally been considered: rule-based (Klein and Simmons 1963; Brodda 1982; Paulussen and Martin 1992; Brill et al. 1990) probabilistic (Bahl and Mercer 1976; Debili 1977; Stolz, Tannenbaum, and Carstensen 1965; Marshall 1983; Leech, Garside, and Atwell 1983; Derouault and Merialdo 1986; DeRose 1988; Church 1989; Beale 1988; Marcken 1990; Merialdo 1991; Cutting et al. 199…
J95-2001	A92-1018	o	Stochastic taggers use both contextual and morphological information, and the model parameters are usually defined or updated automatically from tagged texts (Cerf-Danon and E1-Beze 1991; Church 1988; Cutting et al. 1992; Dermatas and Kokkinakis 1988, 1990, 1993, 1994; Garside, Leech, and Sampson 1987; Kupiec 1992; Maltese * Department of Electrical Engineering, Wire Communications Laboratory (WC…
J95-2004	A92-1018	o	Unlike stochastic approaches to part-of-speech tagging (Church 1988; Kupiec 1992; Cutting et al. 1992; Merialdo 1990; DeRose 1988; Weischedel et al. 1993), up to now the knowledge found in finite-state taggers has been handcrafted and was not automatically acquired.
J95-2004	A92-1018	o	7 Independently, Cutting et aL (1992) quote a performance of 800 words per second for their part-of-speech tagger based on hidden Markov models.
J95-3004	A92-1018	o	These methods have reported performance in the range of 95-99% "correct" by word (DeRose 1988; Cutting et al. 1992; Jelinek, Mercer, and Roukos 1992; Kupiec 1992).
J95-4004	A92-1018	p	A number of part-of-speech taggers are readily available and widely used, all trained and retrainable on text corpora (Church 1988; Cutting et al. 1992; Brill 1992; Weischedel et al. 1993).
J95-4004	A92-1018	o	Part-of-speech tagging is an active area of research; a great deal of work has been done in this area over the past few years (e.g. , Jelinek 1985; Church 1988; Derose 1988; Hindle 1989; DeMarcken 1990; Merialdo 1994; Brill 1992; Black et al. 1992; Cutting et al. 1992; Kupiec 1992; Charniak et al. 1993; Weischedel et al. 1993; Schutze and Singer 1994).
J95-4004	A92-1018	o	Almost all recent work in developing automatically trained part-of-speech taggers has been on further exploring Markovmodel based tagging (Jelinek 1985; Church 1988; Derose 1988; DeMarcken 1990; Merialdo 1994; Cutting et al. 1992; Kupiec 1992; Charniak et al. 1993; Weischedel et al. 1993; Schutze and Singer 1994).
J97-3003	A92-1018	o	As the baseline standard, we took the ending-guessing rule set supplied with the Xerox tagger (Cutting et al. 1992).
J97-3003	A92-1018	o	The Xerox tagger (Cutting et al. 1992) comes with a set of rules that assign an unknown word a set of possible pos-tags (i.e. , POS-class) on the basis of its ending segment.
N01-1023	A92-1018	p	(Cutting et al. , 1992) reported very high results (96% on the Brown corpus) for unsupervised POS tagging using Hidden Markov Models (HMMs) by exploiting hand-built tag dictionaries and equivalence classes.
N06-1042	A92-1018	o	It is also possible to train statistical models using unlabeled data with the expectation maximization algorithm (Cutting et al. , 1992).
P06-2100	A92-1018	o	For English there are many POS taggers, employing machine learning techniques like transformation-based error-driven learning (Brill, 1995), decision trees (Black et al. , 1992), markov model (Cutting et al. 1992), maximum entropy methods (Ratnaparkhi, 1996) etc. There are also taggers which are hybrid using both stochastic and rule-based approaches, such as CLAWS (Garside and Smith, 1997).
P07-2056	A92-1018	o	In such cases, additional information may be coded into the HMM model to achieve higher accuracy (Cutting et al. , 1992).
P07-2056	A92-1018	p	Stochastic models (Cutting et al. , 1992; Dermatas et al. , 1995; Brants, 2000) have been widely used in POS tagging for simplicity and language independence of the models.
P93-1003	A92-1018	o	This situation is very similar to that involved in training HMM text taggers, where joint probabilities are computed that a particular word corresponds to a particular part-ofspeech, and the rest of the words in the sentence are also generated (e.g. \[Cutting et al. , 1992\]).
P95-1039	A92-1018	p	1 Motivation Statistical part-of-speech disambiguation can be efficiently done with n-gram models (Church, 1988; Cutting et al. , 1992).
P96-1006	A92-1018	o	Making such an assumption is reasonable since POS taggers that can achieve accuracy of 96% are readily available to assign POS to unrestricted English sentences (Brill, 1992; Cutting et al. , 1992).
P96-1030	A92-1018	o	(DeRose, 1988; Cutting et al. , 1992; Church, 1988).
P97-1029	A92-1018	o	There has been a large number of studies in tagging and morphological disambiguation using various techniques such as statistical techniques, e.g., (Church, 1988; Cutting et al. , 1992; DeRose, 1988), constraint-based techniques (Karlsson et al. , 1995; Voutilainen, 1995b; Voutilainen, Heikkil/i, and Anttila, 1992; Voutilainen and Tapanainen, 1993; Oflazer and KuruSz, 1994; Oflazer and Till 1996)…
P97-1031	A92-1018	o	Second, the automatic approach, in which the model is automatically obtained from corpora (either raw or annotated) 1, and consists of n-grams (Garside et al. , 1987; Cutting et ah, 1992), rules (Hindle, 1989) or neural nets (Schmid, 1994).
P97-1032	A92-1018	o	Cutting et al. 1992), local rules (e.g. Hindle 1989) and neural networks (e.g. Schmid 1994).
W03-1314	A92-1018	o	(2000) that draws on a stochastic tagger (see (Cutting et al. , 1992) for details) as well as the SPECIALIST Lexicon5, a large syntactic lexicon of both general and medical English that is distributed with the UMLS.
W04-1211	A92-1018	o	The prime public domain examples of such implementations include the TrigramsnTags tagger (Brandts 2000), Xerox tagger (Cutting et al. 1992) and LT POS tagger (Mikheev 1997).
W04-2010	A92-1018	o	The XEROX tagger comes with a list of built-in ending guessing rules (Cutting et al. ,1992).
W04-2602	A92-1018	p	It has been known for some years that good performance can be realized with partial tagging and a hidden Markov model (Cutting et al. , 1992).
W04-2611	A92-1018	o	This analysis depends on the SPECIALIST Lexicon and the Xerox part-of-speech tagger (Cutting et al. , 1992) and provides simple noun phrases that are mapped to concepts in the UMLS Metathesaurus using MetaMap (Aronson, 2001).
W04-3112	A92-1018	o	The initial phase relies on a parser that draws on the SPECIALIST Lexicon (McCray et al. 1994) and the Xerox Part-of-Speech Tagger (Cutting et al. 1992) to produce an underspecified categorial analysis.
W05-0708	A92-1018	n	Many approaches for POS tagging have been developed in the past, including rule-based tagging (Brill, 1995), HMM taggers (Brants, 2000; Cutting and others, 1992), maximum-entropy models (Rathnaparki, 1996), cyclic dependency networks (Toutanova et al. , 2003), memory-based learning (Daelemans et al. , 1996), etc. All of these approaches require either a large amount of annotated training data (fo…
W94-0111	A92-1018	n	Brill's results demonstrate that this approach can outperform the Hidden Markov Model approaches that are frequently used for part-of-speech tagging (Jelinek, 1985; Church, 1988; DeRose, 1988; Cutting et al. , 1992; Weischedel et al. , 1993), as well as showing promise for other applications.
W95-0101	A92-1018	o	It is possible to use unsupervised learning to train stochastic taggers without the need for a manually annotated corpus by using the Baum-Welch algorithm \[Baum, 1972; Jelinek, 1985; Cutting et al. , 1992; Kupiec, 1992; Elworthy, 1994; Merialdo, 1995\].
W95-0101	A92-1018	o	This method is employed in \[Kupiec, 1992; Cutting et al. , 1992\].
W95-0101	A92-1018	o	Almost all of the work in the area of automatically trained taggers has explored Markov-model based part of speech tagging \[Jelinek, 1985; Church, 1988; Derose, 1988; DeMarcken, 1990; Cutting et al. , 1992; Kupiec, 1992; Charniak et al. , 1993; Weischedel et al. , 1993; Schutze and Singer, 1994; Lin et al. , 1994; Elworthy, 1994; Merialdo, 1995\].
W96-0101	A92-1018	o	1 Introduction In the part-of-speech hterature, whether taggers are based on a rule-based approach (Klein and Simmons, 1963), (Brill, 1992), (Voutilainen, 1993), or on a statistical one (Bahl and Mercer, 1976), (Leech et al. , 1983), (Merialdo, 1994), (DeRose, 1988), (Church, 1989), (Cutting et al. , 1992), there is a debate as to whether more attention should be paid to lexical probabilities rat…
W96-0101	A92-1018	o	5 Comparison with other approaches In some sense, this approach is similar to the notion of "ambiguity classes" explained in (Kupiec, 1992) and (Cutting et al. , 1992) where words that belong to the same part-of-speech figure together.
W96-0101	A92-1018	o	(Chanod and Tapanainen, 1995) compare two tagging frameworks for tagging French, one that is statistical, built upon the Xerox tagger (Cutting et al. , 1992), and another based on linguistic constraints only.
W96-0102	A92-1018	o	Most work on statistical methods has used n-gram models or Hidden Markov Model-based taggers (e.g. Church, 1988; DeRose, 1988; Cutting et al. 1992; Merialdo, 1994, etc.).
W96-0113	A92-1018	o	Kupiec (1992) has proposed an estimation method for the N-gram language model using the Baum-Welch reestimation algorithm (Rabiner et al. , 1994) from an untagged corpus and Cutting et al.
W96-0205	A92-1018	o	Generalized Forward Backward Reestimation Generalization of the Forward and Viterbi Algorithm In English part of speech taggers, the maximization of Equation (1) to get the most likely tag sequence, is accomplished by the Viterbi algorithm (Church, 1988), and the maximum likelihood estimates of the parameters of Equation (2) are obtained from untagged corpus by the ForwardBackward algorithm (Cutt…
W96-0206	A92-1018	o	The accuracy of the derived model depends heavily on the initial bias, but with a good choice results are comparable to those of method three (Cutting et al. , 1992).
W97-0307	A92-1018	o	(Cutting et al. , 1992; Feldweg, 1995)), the tagger for grammatical functions works with lexical and contextual probability measures Pq().
W97-0811	A92-1018	o	In our experiments, we used the Hidden Markov Model (HMM) tagging method described in \[Cutting et aL, 1992\].
W98-1110	A92-1018	o	The POS disambiguation has usually been performed by statistical approaches mainly using hidden markov model (HMM) (Cutting et al. , 1992; Kupiec.
W98-1110	A92-1018	o	Our statistical tagging model is adjusted from standard bi-grams using the Viterbi-search (Cutting et al. , 1992) plus on-the-fly extra computing of lexical probabilities for unknown morphemes.
W98-1207	A92-1018	o	(Cutting et al. , 1992; Feldweg, 1995)), the tagger for grammatical functions works with lexical (1) Selbst besucht ADV VVPP himself visited hat Peter Sabine VAFIN NE NE has Peter Sabine 'Peter never visited Sabine himself' l hie ADV never Figure 2: Example sentence and contextual probability measures PO.(') depending on the category of a mother node (Q).
W99-0608	A92-1018	o	2.2 STT: A Statistical Tree-based Tagger The aim of statistical or probabilistic tagging (Church, 1988; Cutting et al. , 1992) is to assign the most likely sequence of tags given the observed sequence of words.
C04-1147	C02-1007	o	Examples of such affinities include synonyms (Terra and Clarke, 2003), verb similarities (Resnik and Diab, 2000) and word associations (Rapp, 2002).
D08-1096	C02-1007	n	Several papers have looked at higher-order representations, but have not examined the equivalence of syn/para distributions when formalized as Markov chains (Schutze and Pedersen, 1993; Lund and Burgess, 1996; Edmonds, 1997; Rapp, 2002; Biemann et al., 2004; Lemaire and Denhi`ere, 2006).
D09-1066	C02-1007	o	Roughly in keeping with (Rapp, 2002), we hereby regard paradigmatic assocations as those based largely on word similarity (i.e. including those typically classed as synonyms, antonyms, hypernyms, hyponyms etc), whereas syntagmatic associations are all those words which strongly invoke one another yet which cannot readily be said to be similar.
D09-1066	C02-1007	o	Then, by using evaluations similar to those described in (Baroni et al., 2008) and by Rapp (2002), we show that the best distance-based measures correlate better overall with human association scores than do the best window based configurations (see Section 4), and that they also serve as better predictors of the strongest human associations (see Section 5).
D09-1066	C02-1007	o	While choosing an optimum window size for an application is often subject to trial and error, there are some generally recognized trade-offs between small versus large windows, such as the impact of data-sparseness, and the nature of the associations retrieved (Church and Hanks, 1989; Church and Hanks, 1991; Rapp, 2002) Measures based on distance between words in the text.
D09-1066	C02-1007	o	3 Methodology Similar to (Rapp, 2002; Baroni et al., 2008, among others), we use comparison to human assocation datasets as a test bed for the scores produced by computational association measures.
D09-1066	C02-1007	o	We use evaluations similar to those used before (Rapp, 2002; Pado and Lapata, 2007; Baroni et al., 2008, among others).
E09-1098	C02-1007	o	At the present time, given the key role of window size in determining the selection and apparent strength of associations under the conventional co-occurrence model highlighted here and in the works of Church et al (1991), Rapp (2002), Wang (2005), and Schulte im Walde & Melinger (2008) we would urge that this is an issue which window-driven studies continue to conscientiously address; at the ver…
E09-1098	C02-1007	o	As, Rapp (2002) observes, choosing a window size involves making a trade-off between various qualities.
E09-1098	C02-1007	o	Rapp (2002) calls this trade-off specificity; equivalent observations were made by Church & Hanks (1989) and Church et al (1991), who refer to the tendency for large windows to wash out, smear or defocus those associations exhibited at smaller scales.
E09-1098	C02-1007	o	2.1 Scale-dependence It has been shown that varying the size of the context considered for a word can impact upon the performance of applications (Rapp, 2002; Yarowsky & Florian, 2002), there being no ideal window size for all applications.
E09-1098	C02-1007	o	2.2 Data sparseness Another facet of the general trade-off identified by Rapp (2002) pertains to how limitations in862 herent in the combination of data and cooccurrence retrieval method are manifest.
E09-1098	C02-1007	o	This is one manifestation of what is commonly referred to as the data sparseness problem, and was discussed by Rapp (2002) as a side-effect of specificity.
P04-3026	C02-1007	o	Whereas until recently the focus of research had been on sense disambiguation, papers like Pantel & Lin (2002), Neill (2002), and Rapp (2003) give evidence that sense induction now also attracts attention.
P04-3026	C02-1007	o	3 Algorithm As in previous work (Rapp, 2002), our computations are based on a partially lemmatized version of the British National Corpus (BNC) which has the function words removed.
P04-3026	C02-1007	o	We used the procedure described in Rapp (2002), with the only modification being the multiplication of the loglikelihood values with a triangular function that depends on the logarithm of a words frequency.
P09-1051	C02-1007	o	(Ruge, 1992; Rapp, 2002)).
W04-2117	C02-1007	o	Even though there are some studies that compare the results from statistically computed association measures with word association norms from psycholinguistic experiments (Landauer et al. , 1998; Rapp, 2002) there has not been any research on the usage of a digital, network-based dictionary reflecting the organisation of the mental lexicon to our knowledge.
W04-2117	C02-1007	o	There are several other approaches such as Ji and Ploux (2003) and the already mentioned Rapp (2002).
C08-1040	C04-1162	o	For example it has been used to measure centrality in hyperlinked web pages networks (Brin and Page, 1998; Kleinberg, 1998), lexical networks (Erkan and Radev, 2004; Mihalcea and Tarau, 2004; Kurland and Lee, 2005; Kurland and Lee, 2006), and semantic networks (Mihalcea et al., 2004).
C08-1040	C04-1162	o	Our method is based on the ones described in (Erkan and Radev, 2004; Mihalcea and Tarau, 2004; Fader et al., 2007), The objective of this paper is to dynamically rank speakers or participants in a discussion.
D07-1069	C04-1162	p	Eigenvector centrality in particular has been successfully applied to many different types of networks, including hyperlinked web pages (Brin and Page, 1998; Kleinberg, 1998), lexical networks (Erkan and Radev, 2004; Mihalcea and Tarau, 2004; Kurland and Lee, 2005; Kurland and Lee, 2006), and semantic networks (Mihalcea et al. , 2004).
E09-3009	C04-1162	o	Still, it is in our next plans and part of our future work to embed in our model some of the interesting WSD approaches, like knowledgebased (Sinha and Mihalcea, 2007; Brody et al., 2006), corpus-based (Mihalcea and Csomai, 2005; McCarthy et al., 2004), or combinations with very high accuracy (Montoyo et al., 2005).
E09-3009	C04-1162	n	This method was preferred against other related methods, like the one introduced in (Mihalcea et al., 2004), since it embeds all the available semantic information existing in WordNet, even edges that cross POS, thus offering a richer semantic representation.
H05-1052	C04-1162	o	417 structure of semantic networks was proposed in (Mihalcea et al. , 2004), with a disambiguation accuracy of 50.9% measured on all the words in the SENSEVAL-2 data set.
I05-2004	C04-1162	o	Previous approaches include supervised learning (Hirao et al. , 2002), (Teufel and Moens, 1997), vectorial similarity computed between an initial abstract and sentences in the given document, intradocument similarities (Salton et al. , 1997), or graph algorithms (Mihalcea and Tarau, 2004), (Erkan and Radev, 2004), (Wolf and Gibson, 2004).
I05-2004	C04-1162	o	Ranking algorithms, such as Kleinbergs HITS algorithm (Kleinberg, 1999) or Googles PageRank (Brin and Page, 1998), have been traditionally and successfully used in Web-link analysis (Brin and Page, 1998), social networks, and more recently in text processing applications (Mihalcea and Tarau, 2004), (Mihalcea et al. , 2004), (Erkan and Radev, 2004).
N06-1027	C04-1162	o	Inspired by the idea of graph based algorithms to collectively rank and select the best candidate, research efforts in the natural language community have applied graph-based approaches on keyword selection (Mihalcea and Tarau, 2004), text summarization (Erkan and Radev, 2004; Mihalcea, 2004), word sense disambiguation (Mihalcea et al. , 2004; Mihalcea, 2005), sentiment analysis (Pang and Lee, 20…
P04-3020	C04-1162	o	Such text-oriented ranking methods can be applied to tasks ranging from automated extraction of keyphrases, to extractive summarization and word sense disambiguation (Mihalcea et al. , 2004).
W06-3811	C04-1162	o	Using dictionaries as network of lexical items or senses has been quite popular for word sense disambiguation (Veronis and Ide, 1990; H.Kozima and Furugori, 1993; Niwa and Nitta, 1994) before losing ground to statistical approaches, even though (Gaume et al. , 2004; Mihalcea et al. , 2004) tried a revival of such methods.
D09-1114	C08-1005	o	Although various approaches to SMT system combination have been explored, including enhanced combination model structure (Rosti et al., 2007), better word alignment between translations (Ayan et al., 2008; He et al., 2008) and improved confusion network construction (Rosti et al., 2008), most previous work simply used the ensemble of SMT systems based on different models and paradigms at hand and…
P09-1066	C08-1005	o	Most of the work focused on seeking better word alignment for consensus-based confusion network decoding (Matusov et al., 2006) or word-level system combination (He et al., 2008; Ayan et al., 2008).
D09-1073	C08-1027	o	However, one of the major limitations of these advances is the structured syntactic knowledge, which is important to global reordering (Li et al., 2007; Elming, 2008), has not been well exploited.
D09-1008	C08-1041	o	(He et al., 2008).
D09-1008	C08-1041	o	Please note that our approach is very different from other approaches to context dependent rule selection such as (Ittycheriah and Roukos, 2007) and (He et al., 2008).
D09-1008	C08-1041	o	Thus, we can compute the source dependency LM score in the same way we compute the target side score, using a procedure described in (Shen et al., 2008).
D09-1008	C08-1041	o	Due to the lack of a good Arabic parser compatible with the Sakhr tokenization that we used on the source side, we did not test the source dependency LM for Arabic-to-English MT. When extracting rules with source dependency structures, we applied the same well-formedness constraint on the source side as we did on the target side, using a procedure described by (Shen et al., 2008).
D09-1008	C08-1041	o	A remedy is to aggressively limit the feature space, e.g. to syntactic labels or a small fraction of the bi-lingual features available, as in (Chiang et al., 2008; Chiang et al., 2009), but that reduces the benefit of lexical features.
D09-1008	C08-1041	o	In (Post and Gildea, 2008; Shen et al., 2008), target trees were employed to improve the scoring of translation theories.
D09-1008	C08-1041	o	A few studies (Carpuat and Wu, 2007; Ittycheriah and Roukos, 2007; He et al., 2008; Hasan et al., 2008) addressed this defect by selecting the appropriate translation rules for an input span based on its context in the input sentence.
D09-1008	C08-1041	o	The other approach is to estimate a single score or likelihood of a translation with rich features, for example, with the maximum entropy (MaxEnt) method as in (Carpuat and Wu, 2007; Ittycheriah and Roukos, 2007; He et al., 2008).
D09-1008	C08-1041	o	In (He et al., 2008), lexical 72 features were limited on each single side due to the feature space problem.
D09-1008	C08-1041	o	Similar ideas were explored in (He et al., 2008).
D09-1008	C08-1041	o	(Carpuat and Wu, 2007) and (He et al., 2008), the specific technique we used by means of a context language model is rather different.
D09-1008	C08-1041	o	73 1.2.2 Baseline System and Experimental Setup We take BBNs HierDec, a string-to-dependency decoder as described in (Shen et al., 2008), as our baseline for the following two reasons: It provides a strong baseline, which ensures the validity of the improvement we would obtain.
D09-1008	C08-1041	o	2 Linguistic and Context Features 2.1 Non-terminal Labels In the original string-to-dependency model (Shen et al., 2008), a translation rule is composed of a string of words and non-terminals on the source side and a well-formed dependency structure on the target side.
E09-1044	C08-1064	o	Previously published approaches to reducing the rule set include: enforcing a minimum span of two words per non-terminal (Lopez, 2008), which would reduce our set to 115M rules; or a minimum count (mincount) threshold (Zollmann et al., 2008), which would reduce our set to 78M (mincount=2) or 57M (mincount=3) rules.
E09-1044	C08-1064	o	Lopez (2008) explores whether lexical reordering or the phrase discontiguity inherent in hierarchical rules explains improvements over phrase-based systems.
N09-1049	C08-1064	o	Lopez (2008) explores whether lexical reordering or the phrase discontiguity inherent in hierarchical rules explains improvements over phrase-based systems.
W09-0426	C08-1064	p	First, such a system makes use of lexical information when modeling reordering (Lopez, 2008), which has previously been shown to be useful in German-to-English translation (Koehn et al., 2008).
W09-0437	C08-1064	o	2 Models, Search Spaces, and Errors A translation model consists of two distinct elements: an unweighted ruleset, and a parameterization (Lopez, 2008a; 2009).
W09-0437	C08-1064	o	Lopez (2008b) gives indirect experimental evidence that this difference affects performance.
W09-0437	C08-1064	o	Our hierarchical system is Hiero (Chiang, 2007), modified to construct rules from a small sample of occurrences of each source phrase in training as described by Lopez (2008b).
E09-1057	C08-1067	o	In a next step, chunk information was added by a rule-based language-independent chunker (Macken et al., 2008) that contains distituency rules, which implies that chunk boundaries are added between two PoS codes that cannot occur in the same constituent.
E09-1057	C08-1067	p	(Macken et al., 2008) showed that the results for French-English were competitive to state-of-the-art alignment systems.
D09-1125	C08-1074	p	Then the same system weights are applied to both IncHMM and Joint Decoding -based approaches, and the feature weights of them are trained using the max-BLEU training method proposed by Och (2003) and refined by Moore and Quirk (2008).
W09-0439	C08-1074	o	Previouswork, eg (Moore and Quirk, 2008; Cer et al., 2008), has focusedonimprovingtheperformanceofPowells algorithm.
W09-0439	C08-1074	o	Moore and Quirk (2008) share the goal underlying our own research: improving, rather than replacing, Ochs MERT procedure.
E09-1071	C08-1114	o	One such relational reasoning task is the problem of compound noun interpretation, which has received a great deal of attention in recent years (Girju et al., 2005; Turney, 2006; Butnariu and Veale, 2008).
E09-1071	C08-1114	o	Turney (2008) has recently proposed a simpler SVM-based algorithm for analogical classification called PairClass.
E09-1071	C08-1114	o	Turney (2008) argues that many NLP tasks can be formulated in terms of analogical reasoning, and he applies his PairClass algorithm to a number of problems including SAT verbal analogy tests, synonym/antonym classification and distinction between semantically similar and semantically associated words.
E09-1071	C08-1114	o	AnalternativeembeddingisthatusedbyTurney (2008) in his PairClass system (see Section 6).
N09-1058	C08-1114	o	Language modeling (Chen and Goodman, 1996), noun-clustering (Ravichandran et al., 2005), constructing syntactic rules for SMT (Galley et al., 2004), and finding analogies (Turney, 2008) are examples of some of the problems where we need to compute relative frequencies.
N09-1058	C08-1114	o	In NLP community, it has been shown that having more data results in better performance (Ravichandran et al., 2005; Brants et al., 2007; Turney, 2008).
W09-0201	C08-1114	o	In Table 6 we report our results, together with the state-of-the-art from the ACL wiki5 and the scores of Turney (2008) (PairClass) and from Amac Herdagdelens PairSpace system, that was trained on ukWaC.
W09-0201	C08-1114	o	2 Related work Turney (2008) recently advocated the need for a uniform approach to corpus-based semantic tasks.
W09-0201	C08-1114	o	Such tasks will require an extension of the current framework of Turney (2008) beyond evidence from the direct cooccurrence of target word pairs.
W09-0205	C08-1114	o	Turney (2008) is the first, to the best of our knowledge, to raise the issue of a unified approach.
W09-0205	C08-1114	o	The algorithm proposed by Turney (2008) is labeled as Turney-PairClass.
W09-0205	C08-1114	o	Building on a recent proposal in this direction by Turney (2008), we propose a generic method of this sort, and we test it on a set of unrelated tasks, reporting good performance across the board with very little task-specific tweaking.
W09-0205	C08-1114	o	We adopt a similar approach to the one used in Turney (2008) and consider each question as a separate binary classification problem with one positive training instance and 5 unknown pairs.
W09-0419	C08-1115	o	They are part of an effort to better integrate a linguistic, rule-based system and the statistical correcting layer also illustrated in (Ueffing et al., 2008).
D09-1079	C08-1125	o	3.5 Domain adaptation in Machine Translation Within MT there has been a variety of approaches dealing with domain adaption (for example (Wu et al., 2008; Koehn and Schroeder, 2007).
P09-1036	C08-1127	o	This, unfortunately, significantly jeopardizes performance (Koehn et al., 2003; Xiong et al., 2008) because by integrating syntactic constraint into decoding as a hard constraint, it simply prohibits any other useful non-syntactic translations which violate constituent boundaries.
N09-1061	C08-1136	o	Optimal algorithms exist for minimising the size of rules in a Synchronous Context-Free Grammar (SCFG) (Uno and Yagiura, 2000; Zhang et al., 2008).
P09-1088	C08-1136	o	The machine translation literature is littered with various attempts to learn a phrase-based string transducer directly from aligned sentence pairs, doing away with the separate word alignment step (Marcu and Wong, 2002; Cherry and Lin, 2007; Zhang et al., 2008b; Blunsom et al., 2008).
P09-1088	C08-1136	o	The sampler reasons over the infinite space of possible translation units without recourse to arbitrary restrictions (e.g., constraints drawn from a wordalignment (Cherry and Lin, 2007; Zhang et al., 2008b) or a grammar fixed a priori (Blunsom et al., 1f and e are the input and output sentences respectively.
P09-1088	C08-1136	o	Following the broad shift in the field from finite state transducers to grammar transducers (Chiang, 2007), recent approaches to phrase-based alignment have used synchronous grammar formalisms permitting polynomial time inference (Wu, 1997; 783 Cherry and Lin, 2007; Zhang et al., 2008b; Blunsom et al., 2008).
P09-1111	C08-1136	o	Other linear time algorithms for rank reduction are found in the literature (Zhang et al., 2008), but they are restricted to the case of synchronous context-free grammars, a strict subclass of the LCFRS with f = 2.
D09-1108	C08-1138	o	In the SMT research community, the second step has been well studied and many methods have been proposed to speed up the decoding process, such as node-based or span-based beam search with different pruning strategies (Liu et al., 2006; Zhang et al., 2008a, 2008b) and cube pruning (Huang and Chiang, 2007; Mi et al., 2008).
D09-1108	C08-1138	o	3.1 Exhaustive search by tree fragments This method generates all possible tree fragments rooted by each node in the source parse tree or forest, and then matches all the generated tree fragments against the source parts (left hand side) of translation rules to extract the useful rules (Zhang et al., 2008a).
D09-1108	C08-1138	p	1 Introduction Recently linguistically-motivated syntax-based translation method has achieved great success in statistical machine translation (SMT) (Galley et al., 2004; Liu et al., 2006, 2007; Zhang et al., 2007, 2008a; Mi et al., 2008; Mi and Huang 2008; Zhang et al., 2009).
P09-1020	C08-1138	o	4 Training This section discusses how to extract our translation rules given a triple nullnull,null null ,nullnull . As we know, the traditional tree-to-string rules can be easily extracted from nullnull,null null ,nullnull using the algorithm of Mi and Huang (2008) 2 . We would like 2 Mi and Huang (2008) extend the tree-based rule extraction algorithm (Galley et al., 2004) to forest-based by int…
P09-1020	C08-1138	p	Among these advances, forest-based modeling (Mi et al., 2008; Mi and Huang, 2008) and tree sequence-based modeling (Liu et al., 2007; Zhang et al., 2008a) are two interesting modeling methods with promising results reported.
P09-1020	C08-1138	o	Motivated by the fact that non-syntactic phrases make non-trivial contribution to phrase-based SMT, the tree sequencebased translation model is proposed (Liu et al., 2007; Zhang et al., 2008a) that uses tree sequence as the basic translation unit, rather than using single sub-tree as in the STSG.
P09-1020	C08-1138	o	(2008a) propose a tree sequence-based tree to tree translation model and Zhang et al.
P09-1020	C08-1138	o	Therefore, structure divergence and parse errors are two of the major issues that may largely compromise the performance of syntax-based SMT (Zhang et al., 2008a; Mi et al., 2008).
P09-1020	C08-1138	o	A tree sequence to string rule 174 A tree-sequence to string translation rule in a forest is a triple <L, R, A>, where L is the tree sequence in source language, R is the string containing words and variables in target language, and A is the alignment between the leaf nodes of L and R. This definition is similar to that of (Liu et al. 2007, Zhang et al. 2008a) except our treesequence is defined i…
P09-1103	C08-1138	o	To address this issue, many syntax-based approaches (Yamada and Knight, 2001; Eisner, 2003; Gildea, 2003; Ding and Palmer, 2005; Quirk et al, 2005; Zhang et al, 2007, 2008a; Bod, 2007; Liu et al, 2006, 2007; Hearne and Way, 2003) tend to integrate more syntactic information to enhance the non-contiguous phrase modeling.
P09-1103	C08-1138	o	Nevertheless, the generated rules are strictly required to be derived from the contiguous translational equivalences (Galley et al, 2006; Marcu et al, 2006; Zhang et al, 2007, 2008a, 2008b; Liu et al, 2006, 2007).
P09-1103	C08-1138	o	2 We illustrate the rule extraction with an example from the tree-to-tree translation model based on tree sequence alignment (Zhang et al, 2008a) without losing of generality to most syntactic tree based models.
P09-1103	C08-1138	o	The proposed synchronous grammar is able to cover the previous proposed grammar based on tree (STSG, Eisner, 2003; Zhang et al, 2007) and tree sequence (STSSG, Zhang et al, 2008a) alignment.
D09-1024	C08-1139	o	Word alignment is also a required first step in other algorithms such as for learning sub-sentential phrase pairs (Lavie et al., 2008) or the generation of parallel treebanks (Zhechev and Way, 2002).
E09-1044	C08-1144	o	Previously published approaches to reducing the rule set include: enforcing a minimum span of two words per non-terminal (Lopez, 2008), which would reduce our set to 115M rules; or a minimum count (mincount) threshold (Zollmann et al., 2008), which would reduce our set to 78M (mincount=2) or 57M (mincount=3) rules.
E09-1044	C08-1144	o	(Zollmann et al., 2008).
E09-1044	C08-1144	o	This is in direct contrast to recent reported results in which other filtering strategies lead to degraded performance (Shen et al., 2008; Zollmann et al., 2008).
N09-1049	C08-1144	o	Extensions to Hiero Several authors describe extensions to Hiero, to incorporate additional syntactic information (Zollmann and Venugopal, 2006; Zhang and Gildea, 2006; Shen et al., 2008; Marton and Resnik, 2008), or to combine it with discriminative latent models (Blunsom et al., 2008).
E09-1017	C08-1145	p	The fluency models hold promise for actual improvements in machine translation output quality (Zwarts and Dras, 2008).
A97-1055	C94-2113	o	(Dolan, 1994) and (Krovetz and Croft, 1992) claim that fine-grained semantic distinctions are unlikely to be of practical value for many applications.
D07-1107	C94-2113	o	Much work has gone into methods for measuring synset similarity; early work in this direction includes (Dolan, 1994), which attempted to discover sense similarities between dictionary senses.
J98-1001	C94-2113	o	Recognizing this, Dolan (1994) proposes a method for "ambiguating" dictionary senses by combining them to create grosser sense distinctions.
J98-1003	C94-2113	o	Various approaches to word sense division have been proposed in the literature on WSD, including (1) sense numbers in every-day dictionaries (Lesk 1986; Cowie, Guthrie, and Guthrie 1992), (2) automatic or hand-crafted clusters of dictionary senses (Dolan 1994; Bruce and Wiebe 1995; Luk * Department of Computer Science, National Tsing Hua University, Hsinchu 30043, Taiwan, ROC.
J98-1003	C94-2113	o	Furthermore, as pointed out in Dolan (1994), the sense division in an MRD is frequently too fine-grained for the purpose of WSD.
J98-1003	C94-2113	o	82 Chen and Chang Topical Clustering Dolan (1994) maintains the position that intersense relations are mostly idiosyncratical, thereby making it difficult to characterize them in a general way so as to identify them.
J98-1003	C94-2113	o	However, they do not elaborate on how the comparisons are done, or on how effective the program is. Dolan (1994) describes a heuristic approach to forming unlabeled clusters of closely related senses in an MRD.
J98-1003	C94-2113	o	As noted in Dolan (1994), it is possible to run a sense-clustering algorithm on several MRDs to build an integrated lexical database with more complete coverage of word senses.
J98-1003	C94-2113	o	These relations are then used for various tasks, ranging from the interpretation of a noun sequence (Vanderwende 1994) or a prepositional phrase (Ravin 1990), to resolving structural ambiguity (Jenson and Binot 1987), to merging dictionary senses for WSD (Dolan 1994).
P06-1014	C94-2113	o	5 Related Work Dolan (1994) describes a method for clustering word senses with the use of information provided in the electronic version of LDOCE (textual definitions, semantic relations, domain labels, etc.).
W00-0103	C94-2113	p	This approach took inspiration from the pioneering work by (Dolan 1994), but it is also fundamentally different, because instead of grouping similar senses together, the CoreLex approach groups together words according to all of their senses.
W06-2503	C94-2113	o	There is also work on grouping senses of other inventories using information in the inventory (Dolan, 1994) along with information retrieval techniques (Chen and Chang, 1998).
W96-0305	C94-2113	o	Recently, various approaches (Dolan 1994; Luk 1995; Yarowsky 1992; Dagan et al. 1991 ;Dagan and Itai 1994) to word sense division have been used in WSD research.
W96-0305	C94-2113	o	Zero derivation Dolan (1994) pointed out that it is helpful to identify zero-derived noun/verb pairs for such tasks as normalization of the semantics of expressions that are only superficially different.
W96-0305	C94-2113	o	Dolan (1994) described a heuristic approach to forming unlabeled clusters of closely related senses in a MRD.
W96-0305	C94-2113	o	Dolan (1994) observed that sense division in MRD is frequently too free for the purpose of WSD.
W99-0505	C94-2113	o	Towards a Meaning-Full Comparison of Lexieal Resources Kenneth C Lltkowska CL Research 9208 Gue Road Damascus, MD 20872 ken@clres corn http//www tires tom Abstract The mapping from WordNet to Hector senses m Senseval provides a "gold standard" against wluch to judge our ability to compare lexlcal resources The "gold standard" is provided through a word overlap analysis (with and without a stop li…
C08-1009	C98-2122	o	On the British National Corpus (BNC), using Lins (1998) similarity method, we retrieve the following neighbors for the first and second sense, respectively: 1.
C08-1009	C98-2122	o	As described in Section 3 we retrieved neighbors using Lins (1998) similarity measure on a RASP parsed (Briscoe and Carroll, 2002) version of the BNC.
C08-1009	C98-2122	o	The best accuracies are observed when the labelsarecreatedfromdistributionallysimilarwords using Lins (1998) dependency-based similarity measure (Depend).
C08-1009	C98-2122	p	Lins (1998) information-theoretic similarity measure is commonly used in lexicon acquisition tasks and has demonstrated good performance in unsupervised WSD (McCarthy et al., 2004).
C08-1009	C98-2122	n	A potential caveat with Lins (1998) distributional similarity measure is its reliance on syntactic information for obtaining dependency relations.
C08-1029	C98-2122	p	Point-wise mutual information (Lin, 1998) and Relative Feature Focus (Geffet and Dagan, 2004) are well-known examples.
C08-1029	C98-2122	o	Feature comparison measures: to convert two feature sets into a scalar value, several measures have been proposed, such as cosine, Lins measure (Lin, 1998), Kullback-Leibler (KL) divergence and its variants.
C08-1029	C98-2122	o	Lins measure Lin (1998) proposed a symmetrical measure: Par Lin (s t)= summationtext fF s F t (w(s,f)+w(t,f)) summationtext fF s w(s,f)+ summationtext fF t w(t,f) , where F s and F t denote sets of features with positive weights for words s and t, respectively.
C08-1051	C98-2122	o	Three K-means algorithms using different distributional similarity or dissimilarity measures: cosine, -skew divergence (Lee, 1999) 4 , and Lins similarity (Lin, 1998).
C08-1051	C98-2122	o	Others proposed distributional similarity measures between words (Hindle, 1990; Lin, 1998; Lee, 1999; Weeds et al., 2004).
C08-1051	C98-2122	o	405 PRF 1 proposed .383 .437 .408 multinomial mixture .360 .374 .367 Newman (2004) .318 .353 .334 cosine .603 .114 .192 -skew divergence (Lee, 1999) .730 .155 .255 Lins similarity (Lin, 1998) .691 .096 .169 CBC (Lin and Pantel, 2002) .981 .060 .114 Table 3: Precision, recall, and F-measure.
C08-1051	C98-2122	o	Applications of word clustering include language modeling (Brown et al., 1992), text classification (Baker and McCallum, 1998), thesaurus construction (Lin, 1998) and so on.
C08-1054	C98-2122	o	(2005) applied the distributional similarity proposed by Lin (1998) to coordination disambiguation.
C08-1058	C98-2122	o	One is automatic thesaurus acquisition, that is, to identify synonyms or topically related words from corpora based on various measures of similarity (e.g. Riloff and Shepherd, 1997; Lin, 1998; Caraballo, 1999; Thelen and Riloff, 2002; You and Chen, 2006).
C08-1086	C98-2122	o	By no means an exhaustive list, the most commonly cited ranking and scoring algorithms are HITS (Kleinberg 1998) and PageRank (Page et al. 1998), which rank hyperlinked documents using the concepts of hubs and authorities.
C08-1086	C98-2122	o	Within the NLP community, n-best list ranking has been looked at carefully in parsing, extractive summarization (Barzilay et al. 1999; Hovy and Lin 1998), and machine translation (Zhang et al. 2006), to name a few.
C08-1086	C98-2122	o	Following Lin (1998), we use syntactic dependencies between words to model their semantic properties.
C08-1100	C98-2122	o	For each word in the LDV, we consulted three existing thesauri: Rogets Thesaurus (Roget, 1995), Collins COBUILD Thesaurus (Collins, 2002), and WordNet (Fellbaum, 1998).
C08-1100	C98-2122	o	Various methods (Hindle, 1990; Lin, 1998) of automatically acquiring synonyms have been proposed.
C08-1100	C98-2122	p	4.1 Features We used a dependency structure as the context for words because it is the most widely used and one of the best performing contextual information in the past studies (Ruge, 1997; Lin, 1998).
C08-1107	C98-2122	o	Given a wordq, its set of featuresFq and feature weightswq(f) for f Fq, a common symmetric similarity measure is Lin similarity (Lin, 1998a): Lin(u,v) = summationtext fFuFv[wu(f)+wv(f)]summationtext fFu wu(f)+ summationtext fFv wv(f) where the weight of each feature is the pointwise mutual information (pmi) between the word and the feature: wq(f) =log[Pr(f|q)Pr(f) ].
C08-1107	C98-2122	o	Texts are represented by dependency parse trees (using the Minipar parser (Lin, 1998b)) and templates by parse sub-trees.
C08-1117	C98-2122	p	Among these measures, the most important are Wu & Palmers (Wu and Palmer, 1994), Resniks (Resnik, 1995) and Lins (Lin, 1998).
C08-1117	C98-2122	o	Where Pantel and Lin use Lins (1998) measure, we use Wu and Palmers (1994) measure.
C08-1117	C98-2122	p	One of the most important is Lins (1998).
D08-1007	C98-2122	o	4 Experiments and Results 4.1 Set up We parsed the 3 GB AQUAINT corpus (Voorhees, 2002) using Minipar (Lin, 1998b), and collected verb-object and verb-subject frequencies, building an empirical MI model from this data.
D08-1007	C98-2122	o	Lin (1998a)s similar word list for eat misses these but includes sleep (ranked 6) and sit (ranked 14), because these have similar subjects to eat.
D08-1007	C98-2122	o	Discriminative, context-specific training seems to yield a better set of similar predicates, e.g. the highest-ranked contexts for DSPcooc on the verb join,3 lead 1.42, rejoin 1.39, form 1.34, belong to 1.31, found 1.31, quit 1.29, guide 1.19, induct 1.19, launch (subj) 1.18, work at 1.14 give a better SIMS(join) for Equation (1) than the top similarities returned by (Lin, 1998a): participate 0.16…
D08-1007	C98-2122	o	We also test an MI model inspired by Erk (2007): MISIM(n,v) = log summationdisplay nSIMS(n) Sim(n,n) Pr(v,n ) Pr(v)Pr(n) We gather similar words using Lin (1998a), mining similar verbs from a comparable-sized parsed corpus, and collecting similar nouns from a broader 10 GB corpus of English text.4 We also use Keller and Lapata (2003)s approach to obtaining web-counts.
D08-1007	C98-2122	p	Erk (2007) compared a number of techniques for creating similar-word sets and found that both the Jaccard coefficient and Lin (1998a)s information-theoretic metric work best.
D08-1048	C98-2122	o	They have been successfully applied in several tasks, such as information retrieval (Salton et al., 1975) and harvesting thesauri (Lin, 1998).
D08-1048	C98-2122	o	Two LUs close in the space are likely to be in a paradigmatic relation, i.e. to be close in a is-a hierarchy (Budanitsky and Hirst, 2006; Lin, 1998; Pado, 2007).
D08-1084	C98-2122	p	This similarity score is computed as a max over a number of component scoring functions, some based on external lexical resources, including: various string similarity functions, of which most are applied to word lemmas measures of synonymy, hypernymy, antonymy, and semantic relatedness, including a widelyused measure due to Jiang and Conrath (1997), based on manually constructed lexical resource…
D08-1103	C98-2122	o	Distributional measures of distance, such as those proposed by Lin (1998), quantify how similar the two sets of contexts of a target word pair are.
D08-1103	C98-2122	o	For each word pair from the antonym set, we calculated the distributional distance between each of their senses using Mohammad and Hirsts (2006) method of concept distance along with the modified form of Lins (1998) distributional measure (equation 2).
D08-1103	C98-2122	o	Again we used Mohammad and Hirsts (2006) method along with Lins (1998) distributional measure to determine the distributional closeness of two thesaurus concepts.
D09-1028	C98-2122	o	Curran (2002) and Lin (1998) use syntactic features in the vector definition.
D09-1084	C98-2122	o	Accurate measurement of semantic similarity between lexical units such as words or phrases is important for numerous tasks in natural language processing such as word sense disambiguation (Resnik, 1995), synonym extraction (Lin, 1998a), and automatic thesauri generation (Curran, 2002).
D09-1084	C98-2122	o	Method Correlation Edge-counting 0.664 Jiang & Conrath (1998) 0.848 Lin (1998a) 0.822 Resnik (1995) 0.745 Li et al.
D09-1084	C98-2122	o	(Strube and Ponzetto, 2006) 0.19-0.48 Leacock & Chodrow (1998) 0.36 Lin (1998b) 0.36 Resnik (1995) 0.37 Proposed 0.504 7 Conclusion We proposed a relational model to measure the semantic similarity between two words.
D09-1084	C98-2122	o	Lin (1998b) defined the similarity between two concepts as the information that is in common to both concepts and the information contained in each individual concept.
D09-1089	C98-2122	o	Pereira et al.(1993), Curran and Moens (2002) and Lin (1998) use syntactic features in the vector definition.
E09-1077	C98-2122	o	Wiebe (2000) uses Lin (1998a) style distributionally similar adjectives in a cluster-and-label process to generate sentiment lexicon of adjectives.
E09-1077	C98-2122	o	3http://www.openoffice.org Another corpora based method due to Turney and Littman (2003) tries to measure the semantic orientation O(t) for a term t by O(t) = summationdisplay tiS+ PMI(t,ti) summationdisplay tjS PMI(t,tj) where S+ and S are minimal sets of polar terms that contain prototypical positive and negative terms respectively, and PMI(t,ti) is the pointwise mutual information (Lin, 1998b)…
I08-1021	C98-2122	o	Our approach to STC uses a thesaurus based on corpus statistics (Lin, 1998) for real-valued similarity calculation.
I08-1060	C98-2122	o	Some researchers (Hindle, 1990; Grefenstette, 1994; Lin, 1998) classify terms by similarities based on their distributional syntactic patterns.
I08-1072	C98-2122	o	A wide range of contextual information, such as surrounding words (Lowe and McDonald, 2000; Curran and Moens, 2002a), dependency or case structure (Hindle, 1990; Ruge, 1997; Lin, 1998), and dependency path (Lin and Pantel, 2001; Pado and Lapata, 2007), has been utilized for similarity calculation, and achieved considerable success.
I08-1072	C98-2122	o	3.1 Context Extraction We adopted dependency structure as the context of words since it is the most widely used and wellperforming contextual information in the past studies (Ruge, 1997; Lin, 1998).
I08-1072	C98-2122	o	For each word in LDV, three existing thesauri are consulted: Rogets Thesaurus (Roget, 1995), Collins COBUILD Thesaurus (Collins, 2002), and WordNet (Fellbaum, 1998).
I08-1073	C98-2122	o	We propose using distributional similarity (using (Lin, 1998)) as an approximation of semantic distancebetweenthewordsinthetwoglosses,rather than requiring an exact match.
I08-1073	C98-2122	o	We adopt the similarity score proposed by Lin (1998) as the distributional similarity score and use 50 nearest neighbours in line with McCarthy et al. For the random baseline we select one word sense at random for each word token and average the precision over 100 trials.
I08-1073	C98-2122	o	2 Related Work ThisworkbuildsuponthatofMcCarthyetal.(2004) which acquires predominant senses for target words from a large sample of text using distributional similarity (Lin, 1998) to provide evidence for predominance.
I08-1073	C98-2122	o	In this approach we extend the denition overlap by considering the distributional similarity (Lin, 1998) rather than identify of the words in the two denitions.
I08-1073	C98-2122	o	McCarthy et al. use a distributional similarity thesaurus acquired from corpus data using the method of Lin (1998) for nding the predominant sense of a word where the senses are dened by WordNet.
I08-1073	C98-2122	o	Let w be a target word and Nw = fn1,n2nkg be the ordered set of the top scoring k neighbours of w from the thesaurus with associated distributional similarity scores fdss(w,n1),dss(w,n2),dss(w,nk)g using (Lin, 1998).
I08-2102	C98-2122	o	We use the similarity proposed by Lin (1998).
N09-2059	C98-2122	o	The thesaurus was produced using the metric described by Lin (1998) with input from the grammatical relation data extracted using the 90 million words of written English from the British National Corpus (BNC) (Leech, 1992) using the RASP parser (Briscoe and Carroll, 2002).
P09-1031	C98-2122	o	The common types of features include contextual (Lin, 1998), co-occurrence (Yang and Callan, 2008), and syntactic dependency (Pantel and Lin, 2002; Pantel and Ravichandran, 2004).
P09-1031	C98-2122	o	Inspired by the conjunction and appositive structures, Riloff and Shepherd (1997), Roark and Charniak (1998) used cooccurrence statistics in local context to discover sibling relations.
P09-1031	C98-2122	o	Clustering-based approaches usually represent word contexts as vectors and cluster words based on similarities of the vectors (Brown et al., 1992; Lin, 1998).
P09-1051	C98-2122	o	The second uses Lin dependency similarity, a syntacticdependency based distributional word similarity resource described in (Lin, 1998a)9.
P09-1051	C98-2122	o	While Kazama and Torisawa used a chunker, we parsed the definition sentence using Minipar (Lin, 1998b).
P09-1052	C98-2122	o	Syntactic context information is used (Hindle, 1990; Ruge, 1992; Lin, 1998) to compute term similarities, based on which similar words to a particular word can directly be returned.
P09-2062	C98-2122	o	Semantic DSN: The construction of this network is inspired by (Lin, 1998).
W08-1901	C98-2122	o	corpora and corpus query tools has been particularly significant in the area of compiling and developing lexicographic materials (Kilgarriff and Rundell, 2002) and in the area of creating various kinds of lexical resources, such as WordNet (Fellbaum, 1998) and FrameNet (Atkins et al., 2003; Fillmore et al., 2003).
W08-1901	C98-2122	o	This approach is similar to conventional techniques for automatic thesaurus construction (Lin, 1998).
W08-1902	C98-2122	o	Our next steps will be to take a closer look at the following work: clustering of similar words (Lin, 1998), topic signatures (Lin and Hovy, 2000) and Kilgariffs sketch engine (Kilgarriff et al., 2004).
W08-2005	C98-2122	o	The earliest work in this direction are those of (Hindle, 1990), (Lin, 1998), (Dagan et al., 1999), (Chen and Chen, 2000), (Geffet and Dagan, 2004) and (Weeds and Weir, 2005).
W08-2005	C98-2122	o	Lin (1998) proposed a word similarity measure based on the distributio nal pattern of words which allows to construct a thesaurus using a parsed corpus.
W08-2211	C98-2122	o	(2004) we use k = 50 and obtain our thesaurus using the distributional similarity metric described by Lin (1998).
W08-2211	C98-2122	o	Thus we rank each sense wsi WSw using Prevalence Score wsi = (11) njNw dssnj wnss(wsi,nj) wsiWSw wnss(wsi,nj) where the WordNet similarity score (wnss) is defined as: wnss(wsi,nj)= max nsxNSnj (wnss(wsi,nsx)) 2.2 Building the Thesaurus The thesaurus was acquired using the method described by Lin (1998).
W08-2211	C98-2122	o	For every pair of nouns, where each noun had a total frequency in the triple data of 10 or more, we computed their distributional similarity using the measure given by Lin (1998).
W09-0201	C98-2122	o	Concept similarity is often measured by vectors of co-occurrence with context words that are typed with dependency information (Lin, 1998; Curran and Moens, 2002).
W09-0203	C98-2122	p	Whereas dependency based semantic spaces have been shown to surpass other word space models for a number of problems (Pad and Lapata, 2007; Lin, 1998), for the task of categorisation simple pattern based spaces have been shown to perform equally good if not better (Poesio and Almuhareb, 2005b; Almuhareb and Poesio, 2005b).
W09-0203	C98-2122	o	In particular we work with dependency paths that can reach beyond direct dependencies as opposed to Lin (1998) but in the line of Pado and Lapata (2007).
W09-0203	C98-2122	o	As a basis mapping function we used a generalisation of the one used by Grefenstette (1994) and Lin (1998).
W09-0805	C98-2122	o	Example of such algorithms are (Pereira et al., 1993) and (Lin, 1998) that use syntactic features in the vector definition.
W09-1108	C98-2122	o	Pereira (1993), Curran (2002) and Lin (1998) use syntactic features in the vector definition.
W09-1316	C98-2122	o	In particular, this method has been used for word sense disambiguation (Lin, 1997) and thesaurus construction (Lin, 1998).
D07-1008	D07-1001	o	We used an implementation of McDonald (2006)forcomparisonofresults(ClarkeandLapata, 2007).
D08-1057	D07-1001	o	More recently, Clarke and Lapata (2007) use Centering Theory (Grosz et al., 1995) and Lexical Chains (Morris and Hirst, 1991) to identify which information to prune.
N09-2058	D07-1001	o	(Elhadad et al., 2001; Clarke and Lapata, 2007; Madnani et al., 2007)).
P09-1024	D07-1001	o	This framework is 211 commonly used in generation and summarization applications where the selection process is driven by multiple constraints (Marciniak and Strube, 2005; Clarke and Lapata, 2007).
P09-1024	D07-1001	o	In prior research, ILP was used as a postprocessing step to remove redundancy and make other global decisions about parameters (McDonald, 2007; Marciniak and Strube, 2005; Clarke and Lapata, 2007).
P09-2026	D07-1001	o	Clarke and Lapata (2007) included discourse level features in their framework to leverage context for enhancing coherence.
P09-2026	D07-1001	o	4.1 Corpora Sentence compression systems have been tested on product review data from the Ziff-Davis (ZD, henceforth) Corpus by Knight and Marcu (2000), general news articles by Clarke and Lapata (CL, henceforth) corpus (2007) and biomedical articles (Lin and Wilbur, 2007).
D09-1024	D07-1006	o	In the first set of experiments, we compare two settings of our UALIGN system with other aligners, GIZA++ (Union) (Och and Ney, 2003) and LEAF (with 2 iterations) (Fraser and Marcu, 2007).
D09-1024	D07-1006	o	Besides precision, recall and (balanced) F-measure, we also include an F-measure variant strongly biased towards recall (#0B=0.1), which (Fraser and Marcu, 2007) found to be best to tune their LEAF aligner for maximum MT accuracy.
D09-1024	D07-1006	o	1 Introduction Word alignment is a critical component in training statistical machine translation systems and has received a significant amount of research, for example, (Brown et al., 1993; Ittycheriah and Roukos, 2005; Fraser and Marcu, 2007), including work leveraging syntactic parse trees, e.g., (Cherry and Lin, 2006; DeNero and Klein, 2007; Fossum et al., 2008).
D09-1076	D07-1006	o	The training data is aligned using the LEAF technique (Fraser and Marcu, 2007).
W08-0306	D07-1006	o	1.2 Related Work Recently, discriminative methods for alignment have rivaled the quality of IBM Model 4 alignments (Liu et al., 2005; Ittycheriah and Roukos, 2005; Taskar et al., 2005; Moore et al., 2006; Fraser and Marcu, 2007b).
W08-0306	D07-1006	p	However, except for (Fraser and Marcu, 2007b), none of these advances in alignment quality has improved translation quality of a state-of-the-art system.
W08-0306	D07-1006	o	In contrast to the semi-supervised LEAF alignment algorithm of (Fraser and Marcu, 2007b), which requires 1,5002,000 CPU days per iteration to align 8.4M ChineseEnglish sentences (anonymous, p.c.), link deletion requires only 450 CPU hours to re-align such a corpus (after initial alignment by GIZA++, which requires 20-24 CPU days).
W08-0306	D07-1006	o	However, (Fraser and Marcu, 2007a) show that, in phrase-based translation, improvements in AER or f-measure do not necessarily correlate with improvements in BLEU score.
W08-0306	D07-1006	o	They propose two modifications to f-measure: varying the precision/recall tradeoff, and fully-connecting the alignment links before computing f-measure.11 Weighted Fully-Connected F-Measure Given a hypothesized set of alignment links H and a goldstandard set of alignment links G, we define H+ = fullyConnect(H) and G+ = fullyConnect(G), and then compute: f-measure(H+) = 1 precision(H+) + 1 recall(…
W09-1804	D07-1006	o	Probabilistic generative models like IBM 1-5 (Brown et al., 1993), HMM (Vogel et al., 1996), ITG (Wu, 1997), and LEAF (Fraser and Marcu, 2007) define formulas for P(f | e) or P(e, f), with ok-voon ororok sprok at-voon bichat dat erok sprok izok hihok ghirok totat dat arrat vat hilat ok-drubel ok-voon anok plok sprok at-drubel at-voon pippat rrat dat ok-voon anok drok brok jok at-voon krat pippat …
C08-1041	D07-1007	o	Carpuat and Wu (2007b) integrated a WSD system into a phrase-based SMT system, Pharaoh (Koehn, 2004a).
C08-1041	D07-1007	o	Furthermore, they extended WSD to phrase sense disambiguation (PSD) (Carpuat and Wu, 2007a).
D08-1010	D07-1007	o	Carpuat and Wu (2007b) and Chan et al.
D08-1010	D07-1007	p	Similar to WSD, Carpuat and Wu (2007a) used contextual information to solve the ambiguity problem for phrases.
D08-1039	D07-1007	p	Recently, word-sense disambiguation (WSD) methods have been shown to improve translation quality (Chan et al., 2007; Carpuat and Wu, 2007).
D08-1039	D07-1007	p	In Carpuat and Wu (2007), anotherstate-of-the-artWSDengine(acombination of naive Bayes, maximum entropy, boosting and Kernel PCA models) is used to dynamically determine the score of a phrase pair under consideration and, thus, let the phrase selection adapt to the context of the sentence.
D08-1105	D07-1007	p	WSD is one of the fundamental problems in natural language processing and is important for applications such as machine translation (MT) (Chan et al., 2007a; Carpuat and Wu, 2007), information retrieval (IR), etc. WSD is typically viewed as a classification problem where each ambiguous word is assigned a sense label (from a pre-defined sense inventory) during the disambiguation process.
D09-1022	D07-1007	o	Another WSD approach incorporating context-dependent phrasal translation lexicons is given in (Carpuat and Wu, 2007) and has been evaluated on several translation tasks.
D09-1022	D07-1007	o	Second, instead of disambiguating phrase senses as in (Carpuat and Wu, 2007), we model word selection independently of the phrases used in the MT models.
D09-1046	D07-1007	o	The senses are: 1 material from cellulose 2 report 3 publication 4 medium for writing 5 scientific 6 publishing firm 7 physical object inventory is suitable for which application, other than cross-lingual applications where the inventory can be determined from parallel data (Carpuat and Wu, 2007; Chan et al., 2007).
I08-1073	D07-1007	p	There has been considerable skepticism over whether WSD will actually improve performance of applications, but we are now starting to see improvement in performance due to WSD in cross-lingual information retrieval (Clough and Stevenson, 2004; Vossen et al., 2006) and machine translation (Carpuat and Wu, 2007; Chan et al., 2007) and we hope that other applications such as question-answering, text…
P08-1024	D07-1007	p	Promising features might include those over source side reordering rules (Wang et al., 2007) or source context features (Carpuat and Wu, 2007).
P08-1049	D07-1007	p	On the other hand, integrating an additional component into a baseline SMT system is notoriously tricky as evident in the research on integrating word sense disambiguation (WSD) into SMT systems: different ways of integration lead to conflicting conclusions on whether WSD helps MT performance (Chan et al., 2007; Carpuat and Wu, 2007).
P08-1087	D07-1007	o	Carpuat and Wu (2007) approached the issue as a Word Sense Disambiguation problem.
W08-0302	D07-1007	o	Carpuat and Wu (2007) and Chan et al.
W08-0404	D07-1007	o	Maximum entropy estimation for translation of individual words dates back to Berger et al (1996), and the idea of using multi-class classifiers to sharpen predictions normally made through relative frequency estimates has been recently reintroducedundertherubricofwordsensedisambiguation and generalized to substrings (Chan et al 2007; Carpuat and Wu 2007a; Carpuat and Wu 2007b).
W08-0404	D07-1007	o	4 are equivalent to a maximum entropy variant of the phrase sense disambiguation approach studied by Carpuat & Wu (2007b).
W09-2404	D07-1007	p	In Statistical Machine Translation (SMT), recent work shows that WSD helps translation quality when the WSD system directly uses translation candidates as sense inventories (Carpuat and Wu, 2007; Chan et al., 2007; Gimenez and M`arquez, 2007).
W09-2404	D07-1007	o	Even the recent generation of SMT models that explicitly use WSD modeling to perform lexical choice rely on sentence context rather than wider document context and translate sentences in isolation (Carpuat and Wu, 2007; Chan et al., 2007; Gimenez and M`arquez, 2007; Stroppa et al., 2007; Specia et al., 2008).
W09-2410	D07-1007	p	We are starting to see the beginnings of a positive effect of WSD in NLP applications such as Machine Translation (Carpuat and Wu, 2007; Chan et al., 2007).
W09-2412	D07-1007	o	Unlike a full blown machine translation task (Carpuat and Wu, 2007), annotators and systems will not be required to translate the whole context but just the target word.
W09-2413	D07-1007	p	Several studies have demonstrated that for instance Statistical Machine Translation (SMT) benefits from incorporating a dedicated WSD module (Chan et al., 2007; Carpuat and Wu, 2007).
C08-1015	D07-1013	o	A simple example is shown in Figure 1, where the arc between a and hat indicates that hat is the head of a. Current statistical dependency parsers perform better if the dependency lengthes are shorter (McDonald and Nivre, 2007).
C08-1081	D07-1013	o	The corresponding unlabeled figures are 73.3 and 33.4.3 This confirms the results of previous studies showing that the pseudo-projective parsing technique used by MaltParser tends to give high precision given that non-projective dependencies are among the most difficult to parse correctly but rather low recall (McDonald and Nivre, 2007).
C08-1081	D07-1013	o	3 MaltParser MaltParser (Nivre et al., 2007b) is a languageindependent system for data-driven dependency parsing, based on a transition-based parsing model (McDonald and Nivre, 2007).
D07-1096	D07-1013	o	We then describe the two main paradigms for learning and inference, in this years shared task as well as in last years, which we call transition-based parsers (section 5.2) and graph-based parsers (section 5.3), adopting the terminology of McDonald and Nivre (2007).5 Finally, we give an overview of the domain adaptation methods that were used (section 5.4).
D07-1097	D07-1013	o	As shown by McDonald and Nivre (2007), the Single Malt parser tends to suffer from two problems: error propagation due to the deterministic parsing strategy, typicallyaffectinglongdependenciesmorethan short ones, and low precision on dependencies originating in the artificial root node due to fragmented parses.9 The question is which of these problems is alleviatedbythemultipleviewsgivenbythecomp…
D08-1017	D07-1013	p	A solution that leverages the complementary strengths of these two approachesdescribed in detail by McDonald and Nivre (2007)was recently and successfully explored by Nivre and McDonald (2008).
D08-1059	D07-1013	o	However, they make different types of errors, which can be seen as a reflection of their theoretical differences (McDonald and Nivre, 2007).
D08-1059	D07-1013	o	(2007) and Nivre and McDonald (2008) can be seen as methods to combine separately defined models.
D08-1059	D07-1013	o	The terms graph-based and transition-based were used by McDonald and Nivre (2007) to describe the difference between MSTParser (McDonald and Pereira, 2006), which is a graph-based parser with an exhaustive search decoder, and MaltParser (Nivre et al., 2006), which is a transition-based parser with a greedy search decoder.
D08-1059	D07-1013	o	McDonald and Nivre (2007) showed that the MSTParser and MaltParser produce different errors.
D09-1121	D07-1013	o	In the field of parsing, McDonald and Nivre (2007) compared parsing errors between graphbased and transition-based parsers.
D09-1121	D07-1013	o	In examining the combination of the two types of parsing, McDonald and Nivre (2007) utilized similar approaches to our empirical analysis.
E09-1023	D07-1013	o	also McDonald and Nivre, 2007).
I08-1012	D07-1013	o	F 1 =2precisionrecall/(precision + recall) the figure, we find that F 1 score decreases when dependency length increases as (McDonald and Nivre, 2007) found.
I08-1012	D07-1013	o	The reason may be that shorter dependencies are often modifier of nouns such as determiners or adjectives or pronouns modifying their direct neighbors, while longer dependencies typically represent modifiers of the root or the main verb in a sentence(McDonald and Nivre, 2007).
I08-1012	D07-1013	o	However, current statistical dependency parsers provide worse results if the dependency length becomes longer (McDonald and Nivre, 2007).
I08-2097	D07-1013	o	sentence length: The longer the sentence is, the poorer the parser performs (McDonald and Nivre, 2007).
I08-2097	D07-1013	o	dependency lengths: Long-distance dependencies exhibit bad performance (McDonald and Nivre, 2007).
J08-4003	D07-1013	o	Looking rst at learning times, it is obvious that learning time depends primarily on the number of training instances, which is why we can observe a difference of several orders of magnitude in learning time between the biggest training set (Czech) and the smallest training set (Slovene) 14 This is shown by Nivre and Scholz (2004) in comparison to the iterative, arc-standard algorithm of Yamada a…
N09-2066	D07-1013	o	c 2009 Association for Computational Linguistics Reverse Revision and Linear Tree Combination for Dependency Parsing Giuseppe Attardi Dipartimento di Informatica Universit`a di Pisa Pisa, Italy attardi@di.unipi.it Felice DellOrletta Dipartimento di Informatica Universit`a di Pisa Pisa, Italy felice.dellorletta@di.unipi.it 1 Introduction Deterministic transition-based Shift/Reduce dependency parse…
P08-1108	D07-1013	o	Practically all data-driven models that have been proposed for dependency parsing in recent years can be described as either graph-based or transitionbased (McDonald and Nivre, 2007).
P08-1108	D07-1013	o	In order to get a better understanding of these matters, we replicate parts of the error analysis presented by McDonald and Nivre (2007), where parsing errors are related to different structural properties of sentences and their dependency graphs.
P08-1108	D07-1013	o	As expected, Malt and MST have very similar accuracy for short sentences but Malt degrades more rapidly with increasing sentence length because of error propagation (McDonald and Nivre, 2007).
P08-1108	D07-1013	o	First, the graph-based models have better precision than the transition-based models when predicting long arcs, which is compatible with the results of McDonald and Nivre (2007).
P08-1108	D07-1013	o	Again, we find the clearest patterns in the graphs for precision, where Malt has very low precision near the root but improves with increasing depth, while MST shows the opposite trend (McDonald and Nivre, 2007).
P08-1108	D07-1013	o	As expected, we see that MST does better than Malt for all categories except nouns and pronouns (McDonald and Nivre, 2007).
P08-1108	D07-1013	o	Both models have been used to achieve state-of-the-art accuracy for a wide range of languages, as shown in the CoNLL shared tasks on dependency parsing (Buchholz and Marsi, 2006; Nivre et al., 2007), but McDonald and Nivre (2007) showed that a detailed error analysis reveals important differences in the distribution of errors associated with the two models.
P08-1108	D07-1013	o	This difference was highlighted in the 3http://w3.msi.vxu.se/jha/maltparser/ studyofMcDonaldandNivre(2007), whichshowed that the difference is reflected directly in the error distributions of the parsers.
P08-1110	D07-1013	o	7An alternative framework that formally describes some dependency parsers is that of transition systems (McDonald and Nivre, 2007).
P09-1007	D07-1013	o	The experimental results in (McDonald and Nivre, 2007) show a negative impact on the parsing accuracy from too long dependency relation.
P09-1007	D07-1013	o	4 Dependency Parsing: Baseline 4.1 Learning Model and Features According to (McDonald and Nivre, 2007), all data-driven models for dependency parsing that have been proposed in recent years can be described as either graph-based or transition-based.
P09-3002	D07-1013	o	(Kuhlmann and Mohl, 2007; McDonald and Nivre, 2007; Nivre et al., 2007) Hindi is a verb final, flexible word order language and therefore, has frequent occurrences of non-projectivity in its dependency structures.
W07-2220	D07-1013	o	The majority of these systems used models belonging to one of the twodominantapproachesindata-drivendependency parsinginrecentyears(McDonaldandNivre,2007): In graph-based models, every possible dependency graph for a given input sentence is given a score that decomposes into scores for the arcs of the graph.
W07-2220	D07-1013	o	Acknowledgments I want to thank my fellow organizers of the shared task, Johan Hall, Sandra Kubler, Ryan McDonald, Jens Nilsson, Sebastian Riedel, and Deniz Yuret, whoarealsoco-authorsofthelongerpaperonwhich this paper is partly based (Nivre et al. , 2007).
W08-2104	D07-1013	o	There are also attempts at a more fine-grained analysis of accuracy, targeting specific linguistic constructions or grammatical functions (Carroll and Briscoe, 2002; Kubler and Prokic, 2006; McDonald and Nivre, 2007).
W09-1104	D07-1013	o	5 Data-driven Dependency Parsing Models for data-driven dependency parsing can be roughly divided into two paradigms: Graph-based and transition-based models (McDonald and Nivre, 2007).
D07-1015	D07-1014	o	Two other groups of authors have independently and simultaneously proposed adaptations of the Matrix-Tree Theorem for structured inference on directed spanning trees (McDonald and Satta, 2007; SmithandSmith,2007).
D07-1015	D07-1014	o	Second, McDonald and Satta (2007) propose an O(n5) algorithm for computing the marginals, as opposed to the O(n3) matrix-inversion approach used by Smith and Smith (2007) and ourselves.
D07-1015	D07-1014	o	For example, both papers propose minimum-risk decoding, and McDonald and Satta (2007) discuss unsupervised learning and language modeling, while Smith and Smith (2007) define hiddenvariable models based on spanning trees.
D07-1015	D07-1014	o	Similar adaptations of the Matrix-Tree Theorem have been developed independently and simultaneouslybySmithandSmith(2007)andMcDonaldand Satta (2007); see Section 5 for more discussion.
D07-1070	D07-1014	o	For nonprojective parsing, the analogy to the inside algorithm is the O(n3) matrix-tree algorithm, which is dominated asymptotically by a matrix determinant (Smith and Smith, 2007; Koo et al. , 2007; McDonald and Satta, 2007).
D07-1102	D07-1014	o	We can sum over all non-projective spanning trees by taking the determinant of the Kirchhoff matrix of the graph defined above, minus the row and column corresponding to the root node (Smith and Smith, 2007).
D08-1016	D07-1014	o	(2007) and Smith and Smith (2007) show how to employ the matrix-tree theorem.
D08-1065	D07-1014	p	The approach has been shown to give improvements over the MAP classifier in many areas of natural language processing including automatic speech recognition (Goel and Byrne, 2000), machine translation (Kumar and Byrne, 2004; Zhang and Gildea, 2008), bilingual word alignment (Kumar and Byrne, 2002), andparsing(Goodman, 1996; TitovandHenderson, 2006; Smith and Smith, 2007).
D09-1058	D07-1014	o	It is often straightforward to obtain large amounts of unlabeled data, making semi-supervised approaches appealing; previous work on semisupervised methods for dependency parsing includes (Smith and Eisner, 2007; Koo et al., 2008; Wang et al., 2008).
D09-1058	D07-1014	o	We used a non-projective model, trained using an application of the matrix-tree theorem (Koo et al., 2007; Smith and Smith, 2007; McDonald and Satta, 2007) for the first-order Czech models, and projective parsers for all other models.
D09-1058	D07-1014	o	Note that it is straightforward to calculate these expected counts using a variant of the inside-outside algorithm (Baker, 1979) applied to the (Eisner, 1996) dependency-parsing data structures (Paskin, 2001) for projective dependency structures, or the matrix-tree theorem (Koo et al., 2007; Smith and Smith, 2007; McDonald and Satta, 2007) for nonprojective dependency structures.
P09-1041	D07-1014	o	Then, the method of Smith and Smith (2007) can be used to compute the probability of every possible edge conditioned on the presence of ki, p(yiprime =kprime|yi = k,x), using K1ki. Multiplying this probability by p(yi=k|x) yields the desired two edge marginal.
P09-1041	D07-1014	n	Unfortunately, there is no straightforward generalization of the method of Smith and Smith (2007) to the two edge marginal problem.
P09-1041	D07-1014	o	(Smith and Smith, 2007)).
P09-1041	D07-1014	o	This weak supervision has been encoded using priors and initializations (Klein and Manning, 2004; Smith, 2006), specialized models (Klein and Manning, 2004; Seginer, 2007; Bod, 2006), and implicit negative evidence (Smith, 2006).
P09-1041	D07-1014	o	In this paper we use a non-projective dependency tree CRF (Smith and Smith, 2007).
P09-1041	D07-1014	o	This generates tens of millions features, so we prune those features that occur fewer than 10 total times, as in (Smith and Eisner, 2007).
P09-1041	D07-1014	o	Smith and Eisner (2007) apply entropy regularization to dependency parsing.
P09-1041	D07-1014	o	(McDonald and Satta, 2007; Smith and Smith, 2007).
P09-1041	D07-1014	p	Smith and Smith (2007) describe a more efficient algorithm that can compute all edge expectations in O(n3) time using the inverse of the Kirchoff matrix K1.
P09-1064	D07-1014	p	Minimizing risk has been shown to improve performance for MT (Kumar and Byrne, 2004), as well as other language processing tasks (Goodman, 1996; Goel and Byrne, 2000; Kumar and Byrne, 2002; Titov and Henderson, 2006; Smith and Smith, 2007).
W07-2216	D07-1014	o	FollowingtheworkofKooetal.(2007)andSmith and Smith (2007), it is possible to compute all expectations in O(n3 + |L|n2) through matrix inversion.
W07-2216	D07-1014	o	(2007) and Smith and Smith (2007) showed that the MatrixTree Theorem can be used to train edge-factored log-linearmodelsofdependencyparsing.
D07-1070	D07-1015	o	For nonprojective parsing, the analogy to the inside algorithm is the O(n3) matrix-tree algorithm, which is dominated asymptotically by a matrix determinant (Smith and Smith, 2007; Koo et al. , 2007; McDonald and Satta, 2007).
D09-1058	D07-1015	o	It is often straightforward to obtain large amounts of unlabeled data, making semi-supervised approaches appealing; previous work on semisupervised methods for dependency parsing includes (Smith and Eisner, 2007; Koo et al., 2008; Wang et al., 2008).
D09-1058	D07-1015	o	We used a non-projective model, trained using an application of the matrix-tree theorem (Koo et al., 2007; Smith and Smith, 2007; McDonald and Satta, 2007) for the first-order Czech models, and projective parsers for all other models.
D09-1058	D07-1015	o	Note that it is straightforward to calculate these expected counts using a variant of the inside-outside algorithm (Baker, 1979) applied to the (Eisner, 1996) dependency-parsing data structures (Paskin, 2001) for projective dependency structures, or the matrix-tree theorem (Koo et al., 2007; Smith and Smith, 2007; McDonald and Satta, 2007) for nonprojective dependency structures.
N09-3002	D07-1020	o	For example, the topics Sport and Education are important cues for differentiating mentions of Michael Jordan, which may refer to a basketball player, a computer science professor, etc. Second, as noted in the top WePS run (Chen and Martin, 2007), feature development is important in achieving good coreference performance.
P09-1047	D07-1020	o	(Mann and Yarowsky, 2003; Chen and Martin, 2007; Baron and Freedman, 2008).
P09-2090	D07-1020	o	We base our work partly on previous work done by Bagga and Baldwin (Bagga and Baldwin, 1998), which has also been used in later work (Chen and Martin, 2007).
P09-3011	D07-1020	o	Chen and Martin (2007) explored the use of a range of syntactic and semantic features in unsupervised clustering of documents.
W07-2024	D07-1020	o	For more detail, see Chen & Martin (2007).
W07-2024	D07-1020	o	Chen & Martin (2007) introduced one of those similarity schemes, ?two-level SoftTFIDF??
C08-1008	D07-1031	o	Standard sequence prediction models are highly effective for supertagging, including Hidden Markov Models (Bangalore and Joshi, 1999; Nielsen, 2002), Maximum Entropy Markov Models (Clark, 2002; Hockenmaier et al., 2004; Clark and Curran, 2007), and Conditional Random Fields (Blunsom and Baldwin, 2006).
C08-1008	D07-1031	o	Recentworkconsidersadamagedtagdictionary by assuming that tags are known only for words that occur more than once or twice (Toutanova and Johnson, 2007).
C08-1008	D07-1031	o	Other work aims to do truly unsupervised learning of taggers, such as Goldwater and Griffiths (2007) and Johnson (2007).
C08-1008	D07-1031	o	Dirichlet priors can be used to bias HMMs toward more skewed distributions (Goldwater and Griffiths, 2007; Johnson, 2007), which is especially useful in the weakly supervised setting consideredhere.
C08-1008	D07-1031	o	FollowingJohnson(2007),Iusevariational Bayes EM (Beal, 2003) during the M-step for the transition distribution: l+1j|i = f(E[ni,j] +i)f(E[n i] + |C|i) (3) f(v) = exp((v)) (4) 60 (v) = braceleftBigg g(v 1 2) ifv> 7 (v+ 1) 1v o.w.
C08-1042	D07-1031	o	1 Introduction There has been a great deal of recent interest in the unsupervised discovery of syntactic structure from text, both parts-of-speech (Johnson, 2007; Goldwater and Griffiths, 2007; Biemann, 2006; Dasgupta and Ng, 2007) and deeper grammatical structure like constituency and dependency trees (Klein and Manning, 2004; Smith, 2006; Bod, 2006; Seginer, 2007; Van Zaanen, 2001).
C08-1042	D07-1031	o	For an HMM with a set of states T and a set of output symbols V : t T t Dir(1,|T|) (1) t T t Dir(1,|V |) (2) ti|ti1, ti1 Multi(ti1) (3) wi|ti, ti Multi(ti) (4) One advantage of the Bayesian approach is that the prior allows us to bias learning toward sparser structures, by setting the Dirichlet hyperparameters , to a value less than one (Johnson, 2007; Goldwater and Griffiths, 2007).
C08-1042	D07-1031	o	There is evidence that this leads to better performance on some part-of-speech induction metrics (Johnson, 2007; Goldwater and Griffiths, 2007).
C08-1042	D07-1031	o	Johnson (2007) evaluates both estimation techniques on the Bayesian bitag model; Goldwater and Griffiths (2007) emphasize the advantage in the MCMC approach of integrating out the HMM parameters in a tritag model, yielding a tagging supported by many different parameter settings.
C08-1042	D07-1031	o	Following the setup in Johnson (2007), we initialize the transition and emission distributions to be uniform with a small amount of noise, and run EM and VB for 1000 iterations.
C08-1042	D07-1031	o	In our VB experiments we set i = j = 0.1,i {1,,|T|},j {1,,|V |}, which yielded the best performance on most reported metrics in Johnson (2007).
C08-1042	D07-1031	o	We use maximum marginal decoding, which Johnson (2007) reports performs better than Viterbi decoding.
C08-1042	D07-1031	o	One option is what Johnson (2007) calls many-to-one (M-to-1) accuracy, in which each induced tag is labeled with its most frequent gold tag.
C08-1042	D07-1031	o	In cases where the number of gold tags is different than the number of induced tags, some must necessarily remain unassigned (Johnson, 2007).
D08-1036	D07-1031	o	Finally, following Haghighi and Klein (2006) and Johnson (2007) we can instead insist that at most one HMM state can be mapped to any part-of-speech tag.
D08-1036	D07-1031	o	The studies presented by Goldwater and Griffiths (2007) and Johnson (2007) differed in the number of states that they used.
D08-1036	D07-1031	o	Goldwater and Griffiths (2007) evaluated against the reduced tag set of 17 tags developed by Smith and Eisner (2005), while Johnson (2007) evaluated against the full Penn Treebank tag set.
D08-1036	D07-1031	o	The largest corpus that Goldwater and Griffiths (2007) studied contained 96,000 words, while Johnson (2007) used all of the 1,173,766 words in the full Penn WSJ treebank.
D08-1036	D07-1031	o	We ran each estimator with the eight different combinations of values for the hyperparameters and prime listed below, which include the optimal values for the hyperparameters found by Johnson (2007), and report results for the best combination for each estimator below 1.
D08-1036	D07-1031	o	prime 1 1 1 0.5 0.5 1 0.5 0.5 0.1 0.1 0.1 0.0001 0.0001 0.1 0.0001 0.0001 Further, we ran each setting of each estimator at least 10 times (from randomly jittered initial starting points) for at least 1,000 iterations, as Johnson (2007) showed that some estimators require many iterations to converge.
D08-1036	D07-1031	o	Expectation Maximization does surprisingly well on larger data sets and is competitive with the Bayesian estimators at least in terms of cross-validation accuracy, confirming the results reported by Johnson (2007).
D08-1036	D07-1031	o	Monte Carlo sampling methods and Variational Bayes are two kinds of approximate inference methods that have been applied to Bayesian inference of unsupervised HMM POS taggers (Goldwater and Griffiths, 2007; Johnson, 2007).
D08-1036	D07-1031	o	Johnson (2007) compared two Bayesian inference algorithms, Variational Bayes and what we call here a point-wise collapsed Gibbs sampler, and found that Variational Bayes produced the best solution, and that the Gibbs sampler was extremely slow to converge and produced a worse solution than EM.
D08-1036	D07-1031	o	The samplers that Goldwater and Griffiths (2007) and Johnson (2007) describe are pointwise collapsed Gibbs samplers.
D08-1109	D07-1031	o	Recent advances in these approaches include the use of a fully Bayesian HMM (Johnson, 2007; Goldwater and Griffiths, 2007).
D09-1071	D07-1031	o	Recent work (Johnson, 2007; Goldwater and Griffiths, 2007; Gao and Johnson, 2008) explored the task of part-of-speech tagging (PoS) using unsupervised Hidden Markov Models (HMMs) with encouraging results.
D09-1071	D07-1031	o	Recent work (Goldwater and Griffiths, 2007; Johnson, 2007; Gao and Johnson, 2008) on this task explored a variety of methodologies to address this issue.
D09-1071	D07-1031	o	Johnson (2007) and Gao & Johnson (2008) assume that words are generated by a hidden Markov model and find that the resulting states strongly correlate with POS tags.
D09-1071	D07-1031	o	The fact that different authors use different versions of the same gold standard to evaluate similar experiments (e.g. Goldwater & Griffiths (2007) versus Johnson (2007)) supports this claim.
D09-1071	D07-1031	o	Johnson (2007) reports results for different numbers of hidden states but it is unclear how to make this choice a priori, while Goldwater & Griffiths (2007) leave this question as future work.
D09-1071	D07-1031	p	Given the parameters{pi0,pi,,K}of the HMM, the joint distribution over hidden states s and observationsy can be written (with s0 = 0): p(s,y|pi0,pi,,K) = Tproductdisplay t=1 p(st|st1)p(yt|st) As Johnson (2007) clearly explained, training the HMM with EM leads to poor results in PoS tagging.
D09-1075	D07-1031	o	4.1 Variational Bayes Beal (2003) and Johnson (2007) describe variational Bayes for hidden Markov model in detail, which can be directly applied to our bilingual model.
D09-1075	D07-1031	o	Johnson (2007) and Zhang et al.
E09-1042	D07-1031	o	Importantly, this Bayesian approach facilitates the incorporation of sparse priors that result in a more practical distribution of tokens to lexical categories (Johnson, 2007).
E09-1042	D07-1031	o	Similar to Goldwater and Griffiths (2007) and Johnson (2007), Toutanova and Johnson (2007) also use Bayesian inference for POS tagging.
E09-1042	D07-1031	o	Nevertheless, EM sometimes fails to find good parameter values.2 The reason is that EM tries to assign roughly the same number of word tokens to each of the hidden states (Johnson, 2007).
N09-1009	D07-1031	o	There has been an increased interest recently in employing Bayesian modeling for probabilistic grammars in different settings, ranging from putting priors over grammar probabilities (Johnson et al., 2007) to putting non-parametric priors over derivations (Johnson et al., 2006) to learning the set of states in a grammar (Finkel et al., 2007; Liang et al., 2007).
N09-1009	D07-1031	o	Mostcommonlyvariational (Johnson, 2007; Kurihara and Sato, 2006) or sampling techniques are applied (Johnson et al., 2006).
N09-1009	D07-1031	o	They are most commonly used for parsing and linguistic analysis (Charniak and Johnson, 2005; Collins, 2003), but are now commonly seen in applications like machine translation (Wu, 1997) and question answering (Wang et al., 2007).
N09-1009	D07-1031	o	For example, if we make a mean-field assumption, with respect to hidden structure and weights, the variationalalgorithmforapproximatelyinferringthe distribution over and trees y resembles the traditional EM algorithm very closely (Johnson, 2007).
N09-1069	D07-1031	o	For instance, on unsupervised part-ofspeech tagging, EM requires over 100 iterations to reach its peak performance on the Wall-Street Journal (Johnson, 2007).
P08-1012	D07-1031	n	Unlike Johnson (2007), who found optimal performance when was approximately 104, we observed monotonic increases in performance as dropped.
P08-1012	D07-1031	o	3 Variational Bayes for ITG Goldwater and Griffiths (2007) and Johnson (2007) show that modifying an HMM to include a sparse prior over its parameters and using Bayesian estimation leads to improved accuracy for unsupervised part-of-speech tagging.
P08-1012	D07-1031	o	However, in experiments in unsupervised POS tag learning using HMM structured models, Johnson (2007) shows that VB is more effective than Gibbs sampling in approaching distributions that agree with the Zipfs law, which is prominent in natural languages.
P08-1012	D07-1031	o	As pointed out by Johnson (2007), in effect this expression adds to c a small value that asymptotically approaches 0.5 as c approaches , and 0 as c approaches 0.
P08-1100	D07-1031	o	Bayesian approaches can also improve performance (Goldwater and Griffiths, 2007; Johnson, 2007; Kurihara and Sato, 2006).
P09-1056	D07-1031	p	Recent projects in semisupervised (Toutanova and Johnson, 2007) and unsupervised (Biemann et al., 2007; Smith and Eisner, 2005) tagging also show significant progress.
P09-1056	D07-1031	o	HMMs have been used many times for POS tagging and chunking, in supervised, semisupervised, and in unsupervised settings (Banko and Moore, 2004; Goldwater and Griffiths, 2007; Johnson, 2007; Zhou, 2004).
P09-1057	D07-1031	o	6 Smaller Tagset and Incomplete Dictionaries Previously, researchers working on this task have also reported results for unsupervised tagging with a smaller tagset (Smith and Eisner, 2005; Goldwater and Griffiths, 2007; Toutanova and Johnson, 2008; Goldberg et al., 2008).
P09-1057	D07-1031	o	The overall POS tag distribution learnt by EM is relatively uniform, as noted by Johnson (2007), and it tends to assign equal number of tokens to each tag label whereas the real tag distribution is highly skewed.
E09-1048	D07-1047	p	This is also the main reason why most summarization systems applied to news articles do not outperform a simple baseline that just uses the first 100 words of an article (Svore et al., 2007; Nenkova, 2005).
E09-1048	D07-1047	n	5Since the test data of (Svore et al., 2007) is not publicly available we were unable to carry out a more detailed comparison.
E09-1048	D07-1047	n	Our approach not only outperformed a notoriously difficult baseline but also achieved similar performance to the approach of (Svore et al., 2007), without requiring their third-party data resources.
D08-1104	D07-1050	o	They are not used in LN, but they are known to be useful for WSD (Tanaka et al., 2007; Magnini et al., 2002).
D09-1124	D07-1060	o	Although to a lesser extent, measures of word relatedness have also been applied on other languages, including German (Zesch et al., 2007; Zesch et al., 2008; Mohammad et al., 2007), Chinese (Wang et al., 2008), Dutch (Heylen et al., 2008) and others.
D09-1124	D07-1060	o	Also related are the areas of word alignment for machine translation (Och and Ney, 2000), induction of translation lexicons (Schafer and Yarowsky, 2002), and cross-language annotation projections to a second language (Riloff et al., 2002; Hwa et al., 2002; Mohammad et al., 2007).
D09-1124	D07-1060	o	Measures of cross-language relatedness are useful for a large number of applications, including cross-language information retrieval (Nie et al., 1999; Monz and Dorr, 2005), cross-language text classification (Gliozzo and Strapparava, 2006), lexical choice in machine translation (Och and Ney, 2000; Bangalore et al., 2007), induction of translation lexicons (Schafer and Yarowsky, 2002), cross-lang…
C08-1036	D07-1061	o	2 Related Work The most commonly used similarity measures are based on the WordNet lexical database (eg Budanitsky and Hirst 2006, Hughes and Ramage 2007) and a number of such measures have been made publicly available (Pedersen et-al 2004).
D08-1095	D07-1061	o	et al., 2004; Collins-Thompson and Callan, 2005; Hughes and Ramage, 2007).
D08-1095	D07-1061	o	For instance, Hughes and Ramage (2007) constructed a graph which represented various types of word relations from WordNet, and compared random-walk similarity to similarity assessments from humansubject trials.
D09-1124	D07-1061	o	0 500 1000 1500 2000 5000 10000 15000 20000 25000 30000 Number of interlanguage links Vector length aren ares arro enes enro esro Figure 5: Number of interlanguage links vs. vector length for the Miller-Charles data set 0 500 1000 1500 2000 2500 3000 3500 4000 5000 10000 15000 20000 25000 30000 Number of interlanguage links Vector length aren ares arro enes enro esro Figure 6: Number of interlang…
D09-1124	D07-1061	o	The dataset is available only in English and has been widely used in previous semantic relatedness evaluations (e.g., (Resnik, 1995; Hughes and Ramage, 2007; Zesch et al., 2008)).
N09-1003	D07-1061	o	Method Source Spearman (Strube and Ponzetto, 2006) Wikipedia 0.190.48 (Jarmasz, 2003) WordNet 0.330.35 (Jarmasz, 2003) Rogets 0.55 (Hughes and Ramage, 2007) WordNet 0.55 (Finkelstein et al., 2002) Web corpus, WN 0.56 (Gabrilovich and Markovitch, 2007) ODP 0.65 (Gabrilovich and Markovitch, 2007) Wikipedia 0.75 SVM Web corpus, WN 0.78 Table 9: Comparison with previous work for WordSim353.
N09-1003	D07-1061	n	We want to note that our WordNetbased method outperforms that of Hughes and Ramage (2007), which uses a similar method.
N09-1003	D07-1061	p	Our similarity method is similar, but simpler, to that used by (Hughes and Ramage, 2007), which report very good results on similarity datasets.
N09-1003	D07-1061	o	The techniques used to solve this problem can be roughly classified into two main categories: those relying on pre-existing knowledge resources (thesauri, semantic networks, taxonomies or encyclopedias) (Alvarez and Lim, 2007; Yang and Powers, 2005; Hughes and Ramage, 2007) and those inducing distributional properties of words from corpora (Sahami and Heilman, 2006; Chen et al., 2006; Bollegala e…
N09-2060	D07-1061	o	Hughes and Ramage (2007) present a lexical similarity model based on random walks on graphs derived from WordNet; Rao et al.
N09-2060	D07-1061	o	This is similartothegraphconstructionmethodofHughes and Ramage (2007) and Rao et al.
W08-2006	D07-1061	o	7.1.3 Similarity via pagerank Pagerank (Page et al., 1998) is the celebrated citation ranking algorithm that has been applied to several natural language problems from summarization (Erkan and Radev, 2004) to opinion mining (Esuli and Sebastiani, 2007) to our task of lexical relatedness (Hughes and Ramage, 2007).
W08-2006	D07-1061	o	We further note that our results are different from that of (Hughes and Ramage, 2007) as they use extensive feature engineering and weight tuning during the graph generation process that we have not been able to reproduce.
W09-1126	D07-1061	o	(Hughes and Ramage, 2007) described the use of a biased PageRank over the WordNet graph to compute word pair semantic relatedness using the divergence of the probability values over the graph created by each word.
E09-1041	D07-1068	o	4 Semantic Class Induction from Wikipedia Wikipedia has recently been used as a knowledge source for various language processing tasks, including taxonomy construction (Ponzetto and Strube, 2007a), coreference resolution (Ponzetto and Strube, 2007b), and English NER (e.g., Bunescu and Pasca (2006), Cucerzan (2007), Kazama and Torisawa (2007), Watanabe et al.
D09-1058	D07-1070	o	It is often straightforward to obtain large amounts of unlabeled data, making semi-supervised approaches appealing; previous work on semisupervised methods for dependency parsing includes (Smith and Eisner, 2007; Koo et al., 2008; Wang et al., 2008).
D09-1058	D07-1070	o	Note that it is straightforward to calculate these expected counts using a variant of the inside-outside algorithm (Baker, 1979) applied to the (Eisner, 1996) dependency-parsing data structures (Paskin, 2001) for projective dependency structures, or the matrix-tree theorem (Koo et al., 2007; Smith and Smith, 2007; McDonald and Satta, 2007) for nonprojective dependency structures.
D09-1086	D07-1070	o	One option would be to leverage unannotated text (McClosky et al., 2006; Smith and Eisner, 2007).
P09-1041	D07-1070	o	This generates tens of millions features, so we prune those features that occur fewer than 10 total times, as in (Smith and Eisner, 2007).
P09-1041	D07-1070	o	Smith and Eisner (2007) apply entropy regularization to dependency parsing.
D08-1082	D07-1071	o	Finally, recent work has explored learning to map sentences to lambda-calculus meaning representations (Wong and Mooney, 2007; Zettlemoyer and Collins, 2005; Zettlemoyer and Collins, 2007).
D09-1001	D07-1071	o	Recently, a number of machine learning approaches have been proposed (Zettlemoyer and Collins, 2005; Mooney, 2007).
D09-1001	D07-1071	o	For example, when applying their approach to a different domain with somewhat less rigid syntax, Zettlemoyer and Collins (2007) need to introduce new combinators and new forms of candidate lexical entries.
E09-1052	D07-1071	o	There has thus been a trend recently towards robust wide-coverage semantic construction (e.g., (Bos et al., 2004; Zettlemoyer and Collins, 2007)).
P08-1038	D07-1071	o	It has been used for a variety of tasks, such as wide-coverage parsing (Hockenmaier and Steedman, 2002; Clark and Curran, 2007), sentence realization (White, 2006), learning semantic parsers (Zettlemoyer and Collins, 2007), dialog systems (Kruijff et al., 2007), grammar engineering (Beavers, 2004; Baldridge et al., 2007), and modeling syntactic priming (Reitter et al., 2006).
P09-1011	D07-1071	o	1 Introduction Recent work in learning semantics has focused on mapping sentences to meaning representations (e.g., some logical form) given aligned sentence/meaning pairs as training data (Ge and Mooney, 2005; Zettlemoyer and Collins, 2005; Zettlemoyer and Collins, 2007; Lu et al., 2008).
P09-1069	D07-1071	o	available): SCISSOR (Ge and Mooney, 2005), an integrated syntactic-semantic parser; KRISP (Kate and Mooney, 2006), an SVM-based parser using string kernels; WASP (Wong and Mooney, 2006; Wong and Mooney, 2007), a system based on synchronous grammars; Z&C (Zettlemoyer and Collins, 2007)3, a probabilistic parser based on relaxed CCG grammars; and LU (Lu et al., 2008), a generative model with discrim…
P09-1069	D07-1071	o	A number of systems for automatically learning semantic parsers have been proposed (Ge and Mooney, 2005; Zettlemoyer and Collins, 2005; Wong and Mooney, 2007; Lu et al., 2008).
P09-1110	D07-1071	o	1 Introduction Recently, researchers have developed algorithms that learn to map natural language sentences to representations of their underlying meaning (He and Young, 2006; Wong and Mooney, 2007; Zettlemoyer and Collins, 2005).
W09-0508	D07-1071	o	Our starting point is the work done by Zettlemoyer and Collins on parsing using relaxed CCG grammars (Zettlemoyer and Collins, 2007) (ZC07).
W09-0508	D07-1071	o	Practically, the grammar relaxation is done via the introduction of non-standard CCG rules (Zettlemoyer and Collins, 2007).
W09-0508	D07-1071	p	Albeit simple, the algorithm has proven to be very efficient and accurate for the task of parse selection (Collins and Roark, 2004; Collins, 2004; Zettlemoyer and Collins, 2005; Zettlemoyer and Collins, 2007).
D08-1091	D07-1072	o	The parameters of the refined productions Ax By Cz, where Ax is a subcategory of A, By of B, and Cz of C, can then be estimated in various ways; past work has included both generative (Matsuzaki et al., 2005; Liang et al., 2007) and discriminative approaches (Petrov and Klein, 2008).
D09-1071	D07-1072	o	A different approach in evaluating nonparametric Bayesian models for NLP is statesplitting (Finkel et al., 2007; Liang et al., 2007).
N09-1009	D07-1072	o	There has been an increased interest recently in employing Bayesian modeling for probabilistic grammars in different settings, ranging from putting priors over grammar probabilities (Johnson et al., 2007) to putting non-parametric priors over derivations (Johnson et al., 2006) to learning the set of states in a grammar (Finkel et al., 2007; Liang et al., 2007).
N09-1019	D07-1072	o	In addition to the block sampler used by Bhattacharya and Getoor (2006), we are investigating general-purpose splitmerge samplers (Jain and Neal, 2000) and the permutation sampler (Liang et al., 2007a).
N09-1019	D07-1072	o	(General grammars with infinite numbers of nonterminals were studied by (Liang et al., 2007b)).
N09-1062	D07-1072	o	Our work differs from these previous approaches in that we explicitly model a prior over grammars within a Bayesian framework.4 Models of grammar refinement (Petrov et al., 2006; Liang et al., 2007; Finkel et al., 2007) also aim to automatically learn latent structure underlying treebanked data.
P08-1046	D07-1072	o	Wed like to learn the number of paradigm classes from the data, but doing this would probably require extending adaptor grammars to incorporate the kind of adaptive statesplitting found in the iHMM and iPCFG (Liang et al., 2007).
P08-1046	D07-1072	o	First, we can construct an infinite number of more specialized PCFGs by splitting or refining the PCFGs nonterminals into increasingly finer states; this leads to the iPCFG or infinite PCFG (Liang et al., 2007).
P09-2085	D07-1072	o	Recently, methods from nonparametric Bayesian statistics have been gaining popularity as a way to approach unsupervised learning for a variety of tasks, including language modeling, word and morpheme segmentation, parsing, and machine translation (Teh et al., 2006; Goldwater et al., 2006a; Goldwater et al., 2006b; Liang et al., 2007; Finkel et al., 2007; DeNero et al., 2008).
W08-0704	D07-1072	o	First, we can let the number of nonterminals grow unboundedly, as in the Infinite PCFG, where the nonterminals of the grammar can be indefinitely refined versions of a base PCFG (Liang et al., 2007).
E09-1041	D07-1073	o	4 Semantic Class Induction from Wikipedia Wikipedia has recently been used as a knowledge source for various language processing tasks, including taxonomy construction (Ponzetto and Strube, 2007a), coreference resolution (Ponzetto and Strube, 2007b), and English NER (e.g., Bunescu and Pasca (2006), Cucerzan (2007), Kazama and Torisawa (2007), Watanabe et al.
E09-1064	D07-1073	p	Wikipedia first sentence (WikiFS): Kazama and Torisawa (2007) used Wikipedia as an external knowledge to improve Named Entity Recognition.
E09-1064	D07-1073	o	Recently, Wikipedia is emerging as a source for extracting semantic relationships (Suchanek et al., 2007; Kazama and Torisawa, 2007).
E09-1070	D07-1073	p	Kazama and Torisawa (2007) improve their F-score by 3% by including a Wikipedia-based feature in their machine learner.
I08-2126	D07-1073	o	4.1 Extraction from Definition Sentences Definition sentences in the Wikipedia article were used for acquiring hyponymy relations by (Kazama and Torisawa, 2007) for named entity recognition.
I08-2126	D07-1073	o	Hyponymy relations were extracted from definition sentences (Herbelot and Copestake, 2006; Kazama and Torisawa, 2007).
P08-1001	D07-1073	o	The most relevant to our work are Kazama and Torisawa (2007), Toral and Muoz (2006), and Cucerzan (2007).
P08-1001	D07-1073	o	Similarly, Kazama and Torisawa (2007) used Wikipedia, particularly the first sentence of each article, to create lists of entities.
P08-1047	D07-1073	n	Although this Wikipedia gazetteer is much smaller than the English version used by Kazama and Torisawa (2007) that has over 2,000,000 entries, it is the largest gazetteer that can be freely used for Japanese NER.
P08-1047	D07-1073	o	We follow the method used by Kazama and Torisawa (2007), which encodes the matching with a gazetteer entity using IOB tags, with the modication for Japanese.
P08-1047	D07-1073	o	The small differences from their work are: (1) We used characters as the unit as we described above, (2) While Kazama and Torisawa (2007) checked only the word sequences that start with a capitalized word and thus exploitedthecharacteristicsofEnglishlanguage, we checked the matching at every character, (3) We used a TRIE to make the look-up efcient.
P08-1047	D07-1073	p	For instance, Kazama and Torisawa (2007) used the hyponymy relations extracted from Wikipedia for the English NER, and reported improved accuracies with such a gazetteer.
P08-1047	D07-1073	o	First, the Wikipedia gazetteer improved the accuracy as expected, i.e., it reproduced the result of Kazama and Torisawa (2007) for Japanese NER.
P08-1047	D07-1073	o	6 Related Work and Discussion There are several studies that used automatically extracted gazetteers for NER (Shinzato et al., 2006; Talukdar et al., 2006; Nadeau et al., 2006; Kazama and Torisawa, 2007).
P08-1047	D07-1073	o	On the other hand, Kazama and Torisawa (2007) extracted hyponymy relations, which are independent of the NE categories, from Wikipedia and utilized it as a gazetteer.
P08-1047	D07-1073	o	The previous studies, with the exception of Kazama and Torisawa (2007), used smaller gazetteers than ours.
P08-1047	D07-1073	o	We also compared the cluster gazetteers with the Wikipedia gazetteer constructed by following the method of (Kazama and Torisawa, 2007).
P08-1047	D07-1073	o	Kazama and Torisawa (2007) extracted hyponymyrelationsfromtherstsentences(i.e., dening sentences) of Wikipedia articles and then used them as a gazetteer for NER.
P08-1047	D07-1073	o	The method described by Kazama and Torisawa (2007) is to rst extract the rst (base) noun phrase after the rst is, was, are, or were in the rst sentence of a Wikipedia article.
P09-1049	D07-1073	o	Some regarded Wikipedia as the corpora and applied hand-crafted or machine-learned rules to acquire semantic relations (Herbelot and Copestake, 2006; Kazama and Torisawa, 2007; Ruiz-casado et al., 2005; Nastase and Strube, 2008; Sumida et al., 2008; Suchanek et al., 2007).
P09-1051	D07-1073	o	The second baseline is our implementation of the relevant part of the Wikipedia extraction in (Kazama and Torisawa, 2007), taking the first noun after a be verb in the definition sentence, denoted as WikiBL.
P09-1051	D07-1073	o	Kazama and Torisawa (2007) explores the first sentence of an article and identifies the first noun phrase following the verb be as a label for the article title.
P09-1051	D07-1073	o	As the most concise definition we take the first sentence of each article, following (Kazama and Torisawa, 2007).
P09-1051	D07-1073	o	Be-Comp Following the general idea in (Kazama and Torisawa, 2007), we identify the ISA pattern in the definition sentence by extracting nominal complements of the verb be, taking 451 No.
W09-1119	D07-1073	o	It turns out that while problems of coverage and ambiguity prevent straightforward lookup, injection of gazetteer matches as features in machine-learning based approaches is critical for good performance (Cohen, 2004; Kazama and Torisawa, 2007a; Toral and Munoz, 2006; Florian et al., 2003).
W09-1119	D07-1073	p	Recently, (Toral and Munoz, 2006; Kazama and Torisawa, 2007a) have successfully constructed high quality and high coverage gazetteers from Wikipedia.
W09-1119	D07-1073	o	For example, the entry about the Microsoft in Wikipedia has the following categories: Companies listed on NASDAQ; Cloud computing vendors; etc. Both (Toral and Munoz, 2006) and (Kazama and Torisawa, 2007a) used the free-text description of the Wikipedia entity to reason about the entity type.
W09-1119	D07-1073	o	NER proves to be a knowledgeintensive task, and it was reassuring to observe that System Resources Used F1 + LBJ-NER Wikipedia, Nonlocal Features, Word-class Model 90.80 (Suzuki and Isozaki, 2008) Semi-supervised on 1Gword unlabeled data 89.92 (Ando and Zhang, 2005) Semi-supervised on 27Mword unlabeled data 89.31 (Kazama and Torisawa, 2007a) Wikipedia 88.02 (Krishnan and Manning, 2006) Non-local …
W09-1119	D07-1073	o	Systems based on perceptron have been shown to be competitive in NER and text chunking (Kazama and Torisawa, 2007b; Punyakanok and Roth, 2001; Carreras et al., 2003) We specify the model and the features with the LBJ (Rizzolo and Roth, 2007) modeling language.
D07-1047	D07-1074	o	We perform term disambiguation on each document using an entity extractor (Cucerzan, 2007).
D09-1029	D07-1074	o	Even if the idea of using Wikipedia links for disambiguation is not novel (Cucerzan, 2007), it is applied for the first time to FrameNet lexical units, considering a frame as a sense definition.
D09-1056	D07-1074	o	Some researchers (Cucerzan, 2007; Nguyen and Cao, 2008) have explored the use of Wikipedia information to improve the disambiguation process.
E09-1007	D07-1074	o	However, most of them do not build a NEs resource but exploit external gazetteers (Bunescu and Pasca, 2006), (Cucerzan, 2007).
E09-1035	D07-1074	p	An important aspect of web search is to be able to narrow down search results by distinguishing among people with the same name leading to multiple efforts focusing on web person name disambiguation in the literature (Mann and Yarowsky, 2003; Artiles et al., 2007, Cucerzan, 2007).
E09-1041	D07-1074	o	4 Semantic Class Induction from Wikipedia Wikipedia has recently been used as a knowledge source for various language processing tasks, including taxonomy construction (Ponzetto and Strube, 2007a), coreference resolution (Ponzetto and Strube, 2007b), and English NER (e.g., Bunescu and Pasca (2006), Cucerzan (2007), Kazama and Torisawa (2007), Watanabe et al.
I08-1071	D07-1074	o	ca (2006) and Cucerzan (2007), in mining relationships between named entities, or in extracting useful facet terms from news articles (e.g., Dakka and Ipeirotis, 2008).
I08-1071	D07-1074	o	Some of these have been previously employed for various tasks by Gabrilovich and Markovitch, (2006); Overell and Ruger (2006), Cucerzan (2007), and Suchanek et al.
N09-1019	D07-1074	p	Much later work (Evans, 2003; Etzioni et al., 2005; Cucerzan, 2007; Pasca, 2004) relies on the use of extremely large corpora which allow very precise, but sparse features.
P08-1001	D07-1074	o	The most relevant to our work are Kazama and Torisawa (2007), Toral and Muoz (2006), and Cucerzan (2007).
P08-1001	D07-1074	o	Cucerzan (2007), by contrast to the above, used Wikipedia primarily for Named Entity Disambiguation, following the path of Bunescu and Paca (2006).
W08-2231	D07-1074	o	Wu and Weld (2007) and Cucerzan (2007) calculate the overlap between contexts of named entities and candidate articles from Wikipedia, using overlap ratios or similarity scores in a vector space model, respectively.
P08-1076	D07-1083	o	CRF (baseline)] 97.18 97.21 Table 7: POS tagging results of the previous top systems for PTB III data evaluated by label accuracy system test additional resources JESS-CM (CRF/HMM) 95.15 1G-word unlabeled data 94.67 15M-word unlabeled data (Ando and Zhang, 2005) 94.39 15M-word unlabeled data (Suzuki et al., 2007) 94.36 17M-word unlabeled data (Zhang et al., 2002) 94.17 full parser output (Kudo an…
P08-1076	D07-1083	o	test additional resources JESS-CM (CRF/HMM) 94.48 89.92 1G-word unlabeled data 93.66 89.36 37M-word unlabeled data (Ando and Zhang, 2005) 93.15 89.31 27M-word unlabeled data (Florian et al., 2003) 93.87 88.76 own large gazetteers, 2M-word labeled data (Suzuki et al., 2007) N/A 88.41 27M-word unlabeled data [sup.
P08-1076	D07-1083	o	As our approach for incorporating unlabeled data, we basically follow the idea proposed in (Suzuki et al., 2007).
P08-1076	D07-1083	o	Following this idea, there have been introduced a parameter estimation approach for non-generative approaches that can effectively incorporate unlabeled data (Suzuki et al., 2007).
P08-1076	D07-1083	o	In addition, the calculation cost for estimating parameters of embedded joint PMs (HMMs) is independent of the number of HMMs, J, that we used (Suzuki et al., 2007).
P08-1076	D07-1083	o	2.4 Comparison with Hybrid Model SSL based on a hybrid generative/discriminative approach proposed in (Suzuki et al., 2007) has been defined as a log-linear model that discriminatively combines several discriminative models, pDi , and generative models, pGj , such that: R(y|x;,,) = producttext i p Di (y|x;i)i producttext j p Gj (xj,y;j)j summationtext y producttext i p Di (y|x;i)i producttext j p…
P08-1076	D07-1083	o	As a solution, a given amount of labeled training data is divided into two distinct sets, i.e., 4/5 for estimating , and the 667 remaining 1/5 for estimating (Suzuki et al., 2007).
P08-1076	D07-1083	n	Surprisingly, although JESS-CM is a simpler version of the hybrid model in terms of model structure and parameter estimation procedure, JESS-CM provides F-scores of 94.45 and 88.03 for CoNLL00 and 03 data, respectively, which are 0.15 and 0.83 points higher than those reported in (Suzuki et al., 2007) for the same configurations.
W08-2103	D07-1083	o	Networks (Toutanova et al., 2003) 97.24 SVM (Gimenez and M`arquez, 2003) 97.05 ME based a bidirectional inference (Tsuruoka and Tsujii, 2005) 97.15 Guided learning for bidirectional sequence classification (Shen et al., 2007) 97.33 AdaBoost.SDF with candidate features (=2,=1,=100, W-dist) 97.32 AdaBoost.SDF with candidate features (=2,=10,=10, F-dist) 97.32 SVM with candidate features (C=0.1, d=2…
D09-1014	D07-1087	o	In the first, a separate language model is trained on each column of the database and these models are then used to segment and label a given text sequence (Agichtein and Ganti, 2004; Canisius and Sporleder, 2007).
D09-1014	D07-1087	o	These records are also known as field books and reference sets in literature (Canisius and Sporleder, 2007; Michelson and Knoblock, 2008).
D09-1014	D07-1087	o	Both Agichtein and Ganti (2004) and Canisius and Sporleder (2007) train a language model for each database column.
C08-2005	D07-1090	o	In the second pass, 5-gram and 6-gram zero-cutoff stupid-backoff (Brants et al., 2007) language models estimated using 4.7 billion words of English newswire text are used to generate lattices for phrasal segmentation model rescoring.
D07-1005	D07-1090	o	5-gram word language models in English are trained on a variety of monolingual corpora (Brants et al. , 2007).
D07-1105	D07-1090	o	For instance, word alignment models are often trained using the GIZA++ toolkit (Och and Ney, 2003); error minimizing training criteria such as the Minimum Error Rate Training (Och, 2003) are employed in order to learn feature function weights for log-linear models; and translation candidates are produced using phrase-based decoders (Koehn et al. , 2003) in combination with n-gram language models …
D08-1044	D07-1090	o	Of course, many applications require smoothing of the estimated distributionsthis problem also has known solutions in MapReduce (Brants et al., 2007).
D08-1085	D07-1090	p	We conclude by noting that English language models currently used in speech recognition (Chelba and Jelinek, 1999) and automated language translation (Brants et al., 2007) are much more powerful, employing, for example, 7-gram word models (not letter models) trained on trillions of words.
D09-1078	D07-1090	o	Since that time, however, increasingly large amounts of language model training data have become available ranging from approximately one billion words (the Gigaword corpora from the Linguistic Data Consortium) to trillions of words (Brants et al., 2007).
D09-1079	D07-1090	o	All the TB-LMs and O-RLMs were unpruned 5gram models and used Stupid-backoff smoothing (Brants et al., 2007) 2 with the backoff parameter set to 0.4 as suggested.
D09-1079	D07-1090	o	(2007) looked at Golomb Coding and Brants et al.
D09-1093	D07-1090	o	3.3 Language Model We estimate P(s) using n-gram LMs trained on data from the Web, using Stupid Backoff (Brants et al., 2007).
E09-1019	D07-1090	o	This was expected, as it has been observed before that very simple smoothing techniques can perform well on large data sets, such as web data (Brants et al., 2007).
E09-1044	D07-1090	o	We build sentencespecific zero-cutoff stupid-backoff (Brants et al., 2007) 5-gram language models, estimated using 4.7B words of English newswire text, and apply them to rescore each 10000-best list.
I08-2089	D07-1090	o	A recent trend is to store the LM in a distributed cluster of machines, which are queried via network requests (Brants et al., 2007; Emami et al., 2007).
N09-1049	D07-1090	o	We build sentencespecific zero-cutoff stupid-backoff (Brants et al., 2007) 5-gram language models, estimated using 4.7B words of English newswire text, and apply them to rescore either 10000-best lists generated by HCP or word lattices generated by HiFST.
N09-1058	D07-1090	o	In NLP community, it has been shown that having more data results in better performance (Ravichandran et al., 2005; Brants et al., 2007; Turney, 2008).
N09-1058	D07-1090	o	(Brants et al., 2007; Emami et al., 2007) built 5-gram LMs over web using distributed cluster of machines and queried them via network requests.
N09-1059	D07-1090	p	1 Introduction Very large corpora obtained from the Web have been successfully utilized for many natural languageprocessing(NLP)applications, suchasprepositional phrase (PP) attachment, other-anaphora resolution, spellingcorrection, confusablewordsetdisambiguation and machine translation (Volk, 2001; Modjeska et al., 2003; Lapata and Keller, 2005; Atterer and Schutze, 2006; Brants et al., 2007).
P08-1058	D07-1090	p	To scale LMs to larger corpora with higher-order dependencies, researchers Work completed while this author was at Google Inc. have considered alternative parameterizations such as class-based models (Brown et al., 1992), model reduction techniques such as entropy-based pruning (Stolcke, 1998), novel represention schemes such as suffix arrays (Emami et al., 2007), Golomb Coding (Church et al., 20…
P08-1058	D07-1090	p	Here we choose to work with stupid backoff smoothing (Brants et al., 2007) since this is significantly more efficient to train and deploy in a distributed framework than a contextdependent smoothing scheme such as Kneser-Ney.
P08-1058	D07-1090	o	Previous work (Brants et al., 2007) has shown it to be appropriate to large-scale language modeling.
P08-1058	D07-1090	o	Table 2 shows the total space and number of bytes required per n-gram to encode the model under different schemes: LDC gzipd is the size of the files as delivered by LDC; Trie uses a compact trie representation (e.g., (Clarkson et al., 1997; Church et al., 2007)) with 3 byte word ids, 1 byte values, and 3 byte indices; Block encoding is the encoding used in (Brants et al., 2007); and randomized u…
P08-1058	D07-1090	o	(Emami et al., 2007), (Brants et al., 2007), (Church et al., 2007).
P08-1075	D07-1090	o	There is a vast literature on language modeling; see, e.g., (Rosenfeld, 2000; Chen and Goodman, 1999; Brants et al., 2007; Roark et al., 2007).
P08-1086	D07-1090	o	We use the distributed training and application infrastructure described in (Brants et al., 2007) with modifications to allow the training of predictive class-based models and their application in the decoder of the machine translation system.
P08-1086	D07-1090	o	759 For all models used in our experiments, both wordand class-based, the smoothing method used was Stupid Backoff (Brants et al., 2007).
P08-1086	D07-1090	o	Class-based n-gram models have also been shown to benefit from their reduced number of parameters when scaling to higher-order n-grams (Goodman and Gao, 2000), and even despite the increasing size and decreasing sparsity of language model training corpora (Brants et al., 2007), class-based n-gram models might lead to improvements when increasing the n-gram order.
P09-1087	D07-1090	p	Indeed, researchers have shown that gigantic language models are key to state-ofthe-art performance (Brants et al., 2007), and the ability of phrase-based decoders to handle large-size, high-order language models with no consequence on asymptotic running time during decoding presents a compelling advantage over CKYdecoders,whosetimecomplexitygrowsprohibitively large with higher-order language mod…
P09-2086	D07-1090	o	Either pruning (Stolcke, 1998; Church et al., 2007) or lossy randomizing approaches (Talbot and Brants, 2008) may result in a compact representation for the application run-time.
P09-2086	D07-1090	o	To support distributed computation (Brants et al., 2007), we further split the N-gram data into shards by hash values of the first bigram.
P09-2086	D07-1090	o	We implemented an N-gram indexer/estimator using MPI inspired by the MapReduce implementation of N-gram language model indexing/estimation pipeline (Brants et al., 2007).
W08-0302	D07-1090	o	Phrase-based MT systems are straightforward to train from parallel corpora (Koehn et al., 2003) and, like the original IBM models (Brown et al., 1990), benefit from standard language models built on large monolingual, target-language corpora (Brants et al., 2007).
W08-0302	D07-1090	o	The recent emphasis on improving these components of a translation system (Brants et al., 2007) is likely due in part to the widespread availability of NLP tools for the language that is most frequently the target: English.
W08-0316	D07-1090	o	For our contrast submission, we rescore the first-pass translation lattices with a large zero-cutoff stupid-backoff (Brants et al., 2007) language model estimated over approximately five billion words of newswire text.
W08-0402	D07-1090	o	It is therefore desirable to have dedicated servers to load parts of the LM3 an idea that has been exploited by (Zhang et al., 2006; Emami et al., 2007; Brants et al., 2007).
W09-0423	D07-1090	o	These findings are somehow surprising since it was eventually believed by the community that adding large amounts of bitexts should improve the translation model, as it is usually observed for the language model (Brants et al., 2007).
W09-1505	D07-1090	o	We have also used TPTs to encode n-gram count databases such as the Google 1T web n-gram database (Brants and Franz, 2006), but are not able to provide detailed results within the space limitations of this paper.4 5.1 Perplexity computation with 5-gram language models We compared the performance of TPT-encoded language models against three other language model implementations: the SRI language mo…
W09-2012	D07-1090	o	In this study, we use the Google Web 1T 5gram Corpus (Brants et al., 2007).
C08-1127	D07-1091	o	2 Related Work There have been various efforts to integrate linguistic knowledge into SMT systems, either from the target side (Marcu et al., 2006; Hassan et al., 2007; Zollmann and Venugopal, 2006), the source side (Quirk et al., 2005; Liu et al., 2006; Huang et al., 2006) or both sides (Eisner, 2003; Ding et al., 2005; Koehn and Hoang, 2007), just to name a few.
D07-1049	D07-1091	o	Decoding is carried-out using the Moses decoder (Koehn and Hoang, 2007).
D09-1008	D07-1091	o	In (Koehn and Hoang, 2007), shallow syntactic analysis such as POS tagging and morphological analysis were incorporated in a phrasal decoder.
D09-1079	D07-1091	o	5 SMT Experiments 5.1 Experimental Setup We used publicly available resources for all our tests: for decoding we used Moses (Koehn and Hoang, 2007) and our parallel data was taken from the Spanish-English section of Europarl.
E09-1011	D07-1091	o	Koehn and Hoang (2007) propose Factored Translation Models, which extend phrase-based statistical machine translation by allowing the integration of additional morphological features at the word level.
E09-1043	D07-1091	o	c2009 Association for Computational Linguistics Improving Mid-Range Reordering using Templates of Factors Hieu Hoang School of Informatics University of Edinburgh h.hoang@sms.ed.ac.uk Philipp Koehn School of Informatics University of Edinburgh pkoehn@inf.ed.ac.uk Abstract We extend the factored translation model (Koehn and Hoang, 2007) to allow translations of longer phrases composed of factors s…
E09-1043	D07-1091	o	2.4 Factor Model Decomposition Factored translation models (Koehn and Hoang, 2007) extend the phrase-based model by integrating word level factors into the decoding process.
E09-1043	D07-1091	o	(Koehn and Hoang, 2007) describes various strategies for the decomposition of the decoding into multiple translation models using the Moses decoder.
E09-1043	D07-1091	o	4.1 Training The training procedure is identical to the factored phrase-based training described in (Koehn and Hoang, 2007).
E09-3008	D07-1091	o	In a factored translation model other factors than surface form can be used, such as lemma or part-of-speech (Koehn and Hoang, 2007).
I08-1067	D07-1091	o	Recent work by Koehn and Hoang (2007) pro514 poses factored translation models that combine feature functions to handle syntactic, morphological, and other linguistic information in a log-linear model.
N09-1021	D07-1091	o	In particular, we adopt the approach of phrase-based statistical machine translation (Koehn et al., 2003; Koehn and Hoang, 2007).
N09-1021	D07-1091	o	The reader is referred to (Koehn and Hoang, 2007; Koehn et al., 2007) for detailed information about phrase-based statistical machine translation.
N09-1058	D07-1091	o	The publicly available Moses4 decoder is used for training and decoding (Koehn and Hoang, 2007).
N09-2019	D07-1091	o	Factored models are introduced in (Koehn and Hoang, 2007) for better integration of morphosyntactic information.
P07-1065	D07-1091	o	Decoding is carried-out using the Moses decoder (Koehn and Hoang, 2007).
P07-2045	D07-1091	o	Initial results show the potential benefit of factors for statistical machine translation, (Koehn et al. 2006) and (Koehn and Hoang 2007).
P08-1059	D07-1091	o	In recent work, Koehn and Hoang (2007) proposed a general framework for including morphological features in a phrase-based SMT system by factoring the representation of words into a vector of morphological features and allowing a phrase-based MT system to work on any of the factored representations, which is implemented in the Moses system.
P08-1059	D07-1091	o	Though our motivation is similar to that of Koehn and Hoang (2007), we chose to build an independent component for inflection prediction in isolation rather than folding morphological information into the main translation model.
P08-1087	D07-1091	o	In their presentation of the factored SMT models, Koehn and Hoang (2007) describe experiments for translating from English to German, Spanish and Czech, using morphology tags added on the morphologically rich side, along with POS tags.
P08-1087	D07-1091	o	The model is defined mathematically (Koehn and Hoang, 2007) as following: p(f|e) = 1Zexp nsummationdisplay i=1 ihi(f,e) (1) where i is a vector of weights determined during a tuning process, and hi is the feature function.
P08-1114	D07-1091	o	Chiang (2005) distinguishes statistical MT approaches that are syntactic in a formal sense, going beyond the nite-state underpinnings of phrasebased models, from approaches that are syntactic in a linguistic sense, i.e. taking advantage of a priori language knowledge in the form of annotations derived from human linguistic analysis or treebanking.1 The two forms of syntactic modeling are doubly d…
P08-2039	D07-1091	o	We also report on applying Factored Translation Models (Koehn and Hoang, 2007) for English-to-Arabic translation.
P08-2039	D07-1091	o	Koehn and Hoang (2007) present Factored Translation Models as an extension to phrase-based statistical machine translation models.
P09-1090	D07-1091	o	Koehn and Hoang (2007) propose factored translation models that combine feature functions to handle syntactic, morphological, and other linguistic information in a log-linear model.
W08-0305	D07-1091	o	Any way to enforce linguistic constraints will result in a reduced need for data, and ultimately in more complete models, given the same amount of data (Koehn and Hoang, 2007).
W08-0310	D07-1091	o	4.1 Overview In this work, factored models (Koehn and Hoang, 2007) are experimented with three factors : the surface form, the lemma and the part of speech (POS).
W08-0310	D07-1091	o	Therefore, including a model based on surface forms, as suggested (Koehn and Hoang, 2007), is also necessary.
W08-0318	D07-1091	o	+ truecase 20.7 (+0.4) 27.8 (+0.2) Table 2: Impact of truecasing on case-sensitive BLEU In a more integrated approach, factored translation models (Koehn and Hoang, 2007) allow us to consider grammatical coherence in form of partof-speech language models.
W08-0319	D07-1091	o	3.2.1 Factored Treelet Translation Labels of nodes at the t-layer are not atomic but consist of more than 20 attributes representing various linguistic features.3 We can consider the attributes as individual factors (Koehn and Hoang, 2007).
W08-0319	D07-1091	o	In order to generate a value for each target-side factor, we use a sequence of mapping steps similar to Koehn and Hoang (2007).
W08-0322	D07-1091	p	Furthermore, the BLEU score performance suggests that our model is not very powerful, but some interesting hints can be found in Table 3 when we compare our method with a 5-gram language model to a state-of-the-art system Moses (Koehn and Hoang, 2007) based on various evaluation metrics, including BLEU score, NIST score (Doddington, 2002), METEOR (Banerjee and Lavie, 2005), TER (Snover et al., 20…
W08-0410	D07-1091	p	For example, factored translation models (Koehn and Hoang, 2007) retain the simplicity of phrase-based SMT while adding the ability to incorporate additional features.
W08-0510	D07-1091	o	Some research into factored machine translation has been published by (Koehn and Hoang 2007).
W08-2119	D07-1091	o	We believe that other kinds of translationunit such as n-gram (Jos et al., 2006),factoredphrasaltranslation(Koehn and Hoang, 2007), or treelet (Quirk et al., 2005) can be used in this method.
W09-0418	D07-1091	o	A tight integration of morphosyntactic information into the translation model was proposed by (Koehn and Hoang, 2007) where lemma and morphological information are translated separately, and this information is combined on the output side to generate the translation.
W09-0427	D07-1091	o	Unlike with factored models (Koehn and Hoang, 2007) or additional translation lexicons (Schwenk et al., 2008), we do not generate the surface form back from the lemma translation, which means that tense, gender and number information are 151 news-dev2009a representation OOV % METEOR BLEU NIST baseline surface form only 2.24 49.05 20.45 6.135 decoding lemma backoff 2.13 49.12 20.44 6.143 word alig…
W09-0427	D07-1091	o	Many strategies have been proposed to integrate morphology information in SMT, including factored translation models (Koehn and Hoang, 2007), adding a translation dictionary containing inflected forms to the training data (Schwenk et al., 2008), entirely replacing surface forms by representations built on lemmas and POS tags (Popovic and Ney, 2004), morphemes learned in an unsupervised manner (Vi…
W09-0429	D07-1091	o	part-of-speech language model We use factored translation models (Koehn and Hoang, 2007) to also output part-of-speech tags with each word in a single phrase mapping and run a second n-gram model over them.
C08-1015	D07-1112	o	4.3 Adaptation for unknown word2 The unknown word problem is an important issue for domain adaptation(Dredze et al., 2007).
C08-1015	D07-1112	o	Without specific knowledge of the target domains annotation standards, significant improvement can not be made(Dredze et al., 2007).
C08-1015	D07-1112	o	(2007), and Dredze et al.
D07-1096	D07-1112	o	Instead of assigning HEAD and DEPREL in a single step, some systems use a two-stage approach for attaching and labeling dependencies (Chen et al. , 2007; Dredze et al. , 2007).
D07-1096	D07-1112	o	In order to calculate a global score or probability for a transition sequence, two systems used a Markov chain approach (Duan et al. , 2007; Sagae and Tsujii, 2007).
D07-1096	D07-1112	o	5.4 Domain Adaptation 5.4.1 Feature-Based Approaches Onewayofadaptingalearnertoanewdomainwithout using any unlabeled data is to only include features that are expected to transfer well (Dredze et al. , 2007).
D07-1096	D07-1112	o	Another technique used was to filter sentences of the out-of-domain corpus based on their similarity to the target domain, as predicted by a classifier (Dredze et al. , 2007).
D09-1086	D07-1112	o	As with many domain adaptation problems, it is quite helpful to have some annotated target data, especially when annotation styles vary (Dredze et al., 2007).
E09-3005	D07-1112	o	The problem itself has started to get attention only recently (Roark and Bacchiani, 2003; Hara et al., 2005; Daume III and Marcu, 2006; Daume III, 2007; Blitzer et al., 2006; McClosky et al., 2006; Dredze et al., 2007).
E09-3005	D07-1112	o	In contrast, semi-supervised domain adaptation (Blitzer et al., 2006; McClosky et al., 2006; Dredze et al., 2007) is the scenario in which, in addition to the labeled source data, we only have unlabeled and no labeled target domain data.
E09-3005	D07-1112	o	2 Motivation and Prior Work While several authors have looked at the supervised adaptation case, there are less (and especially less successful) studies on semi-supervised domain adaptation (McClosky et al., 2006; Blitzer et al., 2006; Dredze et al., 2007).
E09-3005	D07-1112	o	However, based on annotation differences in the datasets (Dredze et al., 2007) and a bug in their system (Shimizu and Nakagawa, 2007), their results are inconclusive.1 Thus, the effectiveness of SCL is rather unexplored for parsing.
I08-2097	D07-1112	o	84.12 only PTB (baseline) 83.58 1st (Sagae and Tsujii, 2007) 83.42 2nd (Dredze et al., 2007) 83.38 3rd (Attardi et al., 2007) 83.08 third row lists the three highest scores of the domain adaptation track of the CoNLL 2007 shared task.
I08-2097	D07-1112	o	This was a difcult challenge as many participants in the task failed to obtain any meaningful gains from unlabeled data (Dredze et al., 2007).
I08-2097	D07-1112	o	Dredze et al. yielded the second highest score1 in the domain adaptation track (Dredze et al., 2007).
I08-2097	D07-1112	o	Dredze et al. also indicated that unlabeled dependency parsing is not robust to domain adaptation (Dredze et al., 2007).
P08-1082	D07-1112	o	It is important to realize that the output of all mentioned processing steps is noisy and contains plenty of mistakes, since the data has huge variability in terms of quality, style, genres, domains etc., and domain adaptation for the NLP tasks involved is still an open problem (Dredze et al., 2007).
W09-2205	D07-1112	o	Based on annotation differences in the datasets (Dredze et al., 2007) and a bug in their system (Shimizu and Nakagawa, 2007), their results are inconclusive.
C08-1052	D07-1113	o	As well as the sentiment expressions leading to evaluations, there are many semantic aspects to be extracted from documents which contain writers opinions, such as subjectivity (Wiebe and Mihalcea, 2006), comparative sentences (Jindal and Liu, 2006), or predictive expressions (Kim and Hovy, 2007).
C08-1060	D07-1113	o	Specifically, Kim and Hovy (2007) identify which political candidate is predicted to win by an opinion posted on a message board and aggregate opinions to correctly predict an election result.
C08-1060	D07-1113	o	Opinion forecasting differs from that of opinion analysis, such as extracting opinions, evaluating sentiment, and extracting predictions (Kim and Hovy, 2007).
C08-1060	D07-1113	o	Kim and Hovy (2007) make a similar assumption.
C08-1101	D07-1113	o	An application of the idea of alternative targets can be seen in Kim and Hovys (2007) work on election prediction.
P09-1026	D07-1113	o	Kim and Hovy (2007) predict the results of an election by analyzing forums discussing the elections.
D09-1031	D08-1027	o	Examples of the latter include providing suggestions from a machine labeler and using extremely cheap human labelers, e.g. with the Amazon Mechanical Turk (Snow et al., 2008).
P09-1032	D08-1027	p	While this is certainly a daunting task, it is possible that for annotation studies that do not require expert annotators and extensive annotator training, the newly available access to a large pool of inexpensive annotators, such as the Amazon Mechanical Turk scheme (Snow et al., 2008),4 or embedding the task in an online game played by volunteers (Poesio et al., 2008; von Ahn, 2006) could provi…
P09-2078	D08-1027	o	Previous work has shown that data collected through the Mechanical Turk service is reliable and comparable in quality with trusted sources (Snow et al., 2008).
W09-1904	D08-1027	o	Several recent papers have studied the use of annotations obtained from Amazon Mechanical Turk, a marketplace for recruiting online workers (Su et al., 2007; Kaisser et al., 2008; Kittur et al., 2008; Sheng et al., 2008; Snow et al., 2008; Sorokin and Forsyth, 2008).
W09-1908	D08-1027	o	With the success of collaborative sites like Amazons Mechanical Turk 1, one 1http://www.mturk.com/ 59 can provide the task of annotation to multiple oracles on the internet (Snow et al., 2008).
D09-1008	D08-1039	o	A few studies (Carpuat and Wu, 2007; Ittycheriah and Roukos, 2007; He et al., 2008; Hasan et al., 2008) addressed this defect by selecting the appropriate translation rules for an input span based on its context in the input sentence.
D09-1022	D08-1039	o	We chose this inverse direction since it can be integrated directly into the decoder and, thus, does not rely on a two-pass approach using reranking, as it is the case for (Hasan et al., 2008).
D09-1022	D08-1039	o	The trigger-based lexicon model used in this work follows the training procedure introduced in (Hasan et al., 2008) and is integrated directly in the decoder instead of being applied in n-best list reranking.
D08-1067	H05-1013	o	(2005), Ponzetto and Strube (2006)) and the exploitation of advanced techniques that involve joint learning (e.g., Daume III and Marcu (2005)) and joint inference (e.g., Denis and Baldridge (2007)) for coreference resolution and a related extraction task.
D08-1069	H05-1013	o	While early machine learning approaches for the task relied on local, discriminative classifiers (Soon et al., 2001; Ng and Cardie, 2002b; Morton, 2000; Kehler et al., 2004), more recent approaches use joint and/or global models (McCallum and Wellner, 2004; Ng, 2004; Daume III and Marcu, 2005; Denis and Baldridge, 2007a).
D09-1128	H05-1013	o	The most similar work to ours is (Daume III and Marcu, 2005), in which two most common synsets from WordNet for all words in an NP and their hypernyms are extracted as features.
D09-1128	H05-1013	o	Other similar work includes the mention detection (MD) task (Florian et al., 2006) and joint probabilistic model of coreference (Daume III and Marcu, 2005).
N07-1010	H05-1013	o	See (Luo and Zitouni, 2005) and (Daume III and Marcu, 2005).
N07-1011	H05-1013	o	7 Related Work There has been a recent interest in training methods that enable the use of first-order features (Paskin, 2002; Daume III and Marcu, 2005b; Richardson and Domingos, 2006).
N07-1011	H05-1013	o	Perhaps the most related is 86 learning as search optimization (LASO) (Daume III and Marcu, 2005b; Daume III and Marcu, 2005a).
P09-1024	H05-1013	o	We implement this algorithm using the perceptron framework, as it can be easily modified for structured prediction while preserving convergence guarantees (Daume III and Marcu, 2005; Snyder and Barzilay, 2007).
P09-1024	H05-1013	o	Training Procedure Our algorithm is a modification of the perceptron ranking algorithm (Collins, 2002), which allows for joint learning across several ranking problems (Daume III and Marcu, 2005; Snyder and Barzilay, 2007).
P09-5006	H05-1013	o	We finally move on to present more complex models which attempt to model coreference as a global discourse phenomenon (Yang et al., 2003; Luo et al., 2004; Daume III & Marcu, 2005, inter alia).
W06-1633	H05-1013	o	In contrast, globally optimized clustering decisions were reported in (Luo et al. , 2004) and (DaumeIII and Marcu, 2005a), where all clustering possibilities are considered by searching on a Bell tree representation or by using the Learning as Search Optimization (LaSO) framework (DaumeIII and Marcu, 2005b) respectively, but the first search is partial and driven by heuristics and the second one …
W06-1633	H05-1013	o	(DaumeIII and Marcu, 2005a) use the Learning as Search Optimization framework to take into account the non-locality behavior of the coreference features.
D07-1014	H05-1064	o	We have already shown in Section 3 how to solve (a); here we avoid (b) by maximizing conditional likelihood, marginalizing out the hidden variable, denotedz: max vector summationdisplay x,y p(x,y)log summationdisplay z pvector(y,z | x) (17) This sort of conditional training with hidden variables was carried out by Koo and Collins (2005), for example, in reranking; it is related to the information…
D08-1091	H05-1064	o	Our method is based on the ones described in (Erkan and Radev, 2004; Mihalcea and Tarau, 2004; Fader et al., 2007), The objective of this paper is to dynamically rank speakers or participants in a discussion.
D08-1091	H05-1064	o	Discriminative parsing has been investigated before, such as in Johnson (2001), Clark and Curran (2004), Henderson (2004), Koo and Collins (2005), Turian et al.
D09-1023	H05-1064	o	1113: Recursive DP equations for summing over t and a. alignments are treated as a hidden variable to be marginalized out.10 Optimization problems of this form are by now widely known in NLP (Koo and Collins, 2005), and have recently been used for machinetranslationaswell(Blunsometal.,2008).
E09-1037	H05-1064	o	Meanwhile, some learning algorithms, like maximum likelihood for conditional log-linear models (Lafferty et al., 2001), unsupervised models (Pereira and Schabes, 1992), and models with hidden variables (Koo and Collins, 2005; Wang et al., 2007; Blunsom et al., 2008), require summing over the scores of many structures to calculate marginals.
P06-1096	H05-1064	o	Discriminative training with hidden variables has been handled in this probabilistic framework (Quattoni et al. , 2004; Koo and Collins, 2005), but we choose Equation 3 for efficiency.
P07-1078	H05-1064	o	A reranking parser (see also (Koo and Collins, 2005)) is a layered model: the base layer is a generative statistical PCFG parser that creates a ranked list of k parses (say, 50), and the second layer is a reranker that reorders these parses using more detailed features.
P07-1078	H05-1064	p	1 Introduction State of the art statistical parsers (Collins, 1999; Charniak, 2000; Koo and Collins, 2005; Charniak and Johnson, 2005) are trained on manually annotated treebanks that are highly expensive to create.
P07-1080	H05-1064	o	5 Related Work There has not been much previous work on graphical models for full parsing, although recently several latent variable models for parsing have been proposed (Koo and Collins, 2005; Matsuzaki et al. , 2005; Riezler et al. , 2002).
P07-1080	H05-1064	o	In (Koo and Collins, 2005), an undirected graphical model is used for parse reranking.
P07-1080	H05-1064	o	(Koo and Collins, 2005; Matsuzaki et al. , 2005; Riezler et al. , 2002)).
P08-1068	H05-1064	o	Previous research in this area includes several models which incorporate hidden variables (Matsuzaki et al., 2005; Koo and Collins, 2005; Petrov et al., 2006; Titov and Henderson, 2007).
W06-1666	H05-1064	o	Use of probability estimates is not a serious limitation of this approach because in practice candidates are normally provided by some probabilistic model and its probability estimates are used as additional features in the reranker (Collins and Koo, 2005; Shen and Joshi, 2003; Henderson and Titov, 2005).
W06-1666	H05-1064	o	1 Introduction The reranking approach is widely used in parsing (Collins and Koo, 2005; Koo and Collins, 2005; Henderson and Titov, 2005; Shen and Joshi, 2003) as well as in other structured classification problems.
W06-1670	H05-1064	p	In syntactic parse re-ranking supersenses have been used to build useful latent semantic features (Koo and Collins, 2005).
W06-2902	H05-1064	o	(Matsuzaki et al. , 2005; Koo and Collins, 2005)).
W07-2217	H05-1064	o	Collins and Koo (Collins & Koo, 2005) introduced an improved reranking model for parsing which includes a hidden layer of semantic features.
W07-2218	H05-1064	o	Recently several latent variable models for constituent parsing have been proposed (Koo and Collins, 2005; Matsuzaki et al. , 2005; Prescher, 2005; Riezler et al. , 2002).
W07-2218	H05-1064	o	In (Koo and Collins, 2005), an undirected graphical model for constituent parse reranking uses dependency relations to define the edges.
C08-1121	H05-1083	o	Some researchers (Lappin and Leass 1994; Kennedy and Boguraev 1996) use manually designed rules to take into account the grammatical role of the antecedent candidates as well as the governing relations between the candidate and the pronoun, while others use features determined over the parse tree in a machine-learning approach (Aone and Bennett 1995; Yang et al. 2004; Luo and Zitouni 2005).
D08-1031	H05-1083	o	(2007) and Luo and Zitouni (2005).
N07-1010	H05-1083	o	For example, syntactic features (Ng and Cardie, 2002b; Luo and Zitouni, 2005) can be computed this way and are used in our system.
N07-1010	H05-1083	o	See (Luo and Zitouni, 2005) and (Daume III and Marcu, 2005).
N09-2051	H05-1083	o	The coreference resolution system employs a variety of lexical, semantic, distance and syntactic features(Luo et al., 2004; Luo and Zitouni, 2005).
P06-1006	H05-1083	o	These features are calculated by mining the parse trees, and then could be used for resolution by using manually designed rules (Lappin and Leass, 1994; Kennedy and Boguraev, 1996; Mitkov, 1998), or using machine-learning methods (Aone and Bennett, 1995; Yang et al. , 2004; Luo and Zitouni, 2005).
P06-1006	H05-1083	o	We also tested the flat syntactic feature set proposed in Luo and Zitouni (2005)s work.
P06-1006	H05-1083	o	In line with the reports in (Luo and Zitouni, 2005) we do observe the performance improvement against the baseline (NORM) for all the domains.
P06-1006	H05-1083	o	Luo and Zitouni (2005) proposed a coreference resolution approach which also explores the information from the syntactic parse trees.
I08-2116	H05-1087	o	The training methods of LRM-F and SVM-F were useful to improve the F M -scores of LRM and SVM, as reported in (Jansche, 2005; Joachims, 2005).
I08-2116	H05-1087	o	Recently, methods for training binary classifiers to maximize the F 1 -score have been proposed for SVM (Joachims, 2005) and LRM (Jansche, 2005).
I08-2116	H05-1087	o	To estimate combination weights, we extend the F 1 -score maximization training algorithm for LRM described in (Jansche, 2005).
I08-2116	H05-1087	o	2 F 1 -score Maximization Training of LRM We first review the F 1 -score maximization training method for linear models using a logistic function described in (Jansche, 2005).
I08-2116	H05-1087	o	By contrast, in the training method proposed by (Jansche, 2005), the discriminative function f(x;w) is estimated to maximize the F 1 -score of training dataset D. This training method employs an approximate form of the F 1 -score obtained by using a logistic function.
I08-2116	H05-1087	o	C, A, and B are computed for training dataset D as C = summationtext M m=1 y (m) y (m) , A = summationtext M m=1 y (m) , and B = summationtext M m=1 y (m) . In (Jansche, 2005), y (m) was approximated by using the discriminative and logistic functions shown in Eqs.
P06-1028	H05-1087	o	Moreover, an F-score optimization method for logistic regression has also been proposed (Jansche, 2005).
P07-1093	H05-1087	o	(2006) and Jansche (2005), who discuss maximum expected F-score training of decision trees and logistic regression models.
P07-1093	H05-1087	o	For example, the constrained optimization method of (Mozer et al. , 2001) relies on approximations of sensitivity (which they call CA) and specificity2 (their CR); related techniques (Gao et al. , 2006; Jansche, 2005) rely on approximations of true positives, false positives, and false negatives, and, indirectly, recall and precision.
P07-1093	H05-1087	o	(2001), whose constrained optimization technique is similar to those in (Gao et al. , 2006; Jansche, 2005).
D07-1070	J04-3004	o	In his analysis of Yarowsky (1995), Abney (2004) formulates several variants of bootstrapping.
D07-1070	J04-3004	o	Drawing on Abneys (2004) analysis of the Yarowsky algorithm, we perform bootstrapping by entropy regularization: we maximize a linear combination of conditional likelihood on labeled data and confidence (negative Renyi entropy) on unlabeled data.
D08-1106	J04-3004	o	Abney (2004) presented a thorough discussion on the Yarowsky algorithm.
D09-1134	J04-3004	o	This approach, however, does not have a theoretical guarantee on optimality unless certain nontrivial conditions are satisfied (Abney, 2004).
P06-1027	J04-3004	o	5.1 Comparison to self-training For completeness, we also compared our results to the self-learning algorithm, which has commonly been referred to as bootstrapping in natural language processing and originally popularized by the work of Yarowsky in word sense disambiguation (Abney 2004; Yarowsky 1995).
P07-1004	J04-3004	o	3 The Framework 3.1 The Algorithm Our transductive learning algorithm, Algorithm 1, is inspired by the Yarowsky algorithm (Yarowsky, 1995; Abney, 2004).
P07-1004	J04-3004	o	Under certain precise conditions, as described in (Abney, 2004), we can analyze Algorithm 1 as minimizing the entropy of the distribution over translations of U. However, this is true only when the functions Estimate, Score and Select have very prescribed definitions.
P08-1061	J04-3004	o	More recently, Haffari and Sarkar (2007) have extended the work of Abney (2004) and given a better mathematical understanding of self-training algorithms.
W06-2207	J04-3004	o	Although a rich literature covers bootstrapping methods applied to natural language problems (Yarowsky, 1995; Riloff, 1996; Collins and Singer, 1999; Yangarber et al. , 2000; Yangarber, 2003; Abney, 2004) several questions remain unanswered when these methods are applied to syntactic or semantic pattern acquisition.
W06-2207	J04-3004	o	Previous studies called the class of algorithms illustrated in Figure 2 cautious or sequential because in each iteration they acquire 1 or a small set of rules (Abney, 2004; Collins and Singer, 1999).
W06-2207	J04-3004	o	Thispaperfocusesontheframeworkintroduced in Figure 2 for two reasons: (a) cautious al50 gorithms were shown to perform best for several NLP problems (including acquisition of IE patterns), and (b) it has nice theoretical properties: Abney (2004) showed that, regardless of the selection procedure, sequential bootstrapping algorithms converge to a local minimum of K, where K is an upper bound of th…
W07-2060	J04-3004	n	Unsupervised methods have been developed for WSD, but despite modest success have not always been well understood statistically (Abney, 2004).
C08-1082	J05-4002	o	Many 649 similarity measures and weighting functions have been proposed for distributional vectors; comparative studies include Lee (1999), Curran (2003) and Weeds and Weir (2005).
C08-1082	J05-4002	o	The linear kernel derived from the L1 distance is the same as the difference-weighted token-based similarity measure of Weeds and Weir (2005).
D07-1052	J05-4002	o	Weeds and Weir (2005) discuss the influence of bias towards highor low-frequency items for different tasks (correlation with WordNet-derived neighbour sets and pseudoword disambiguation), and it would not be surprising if the different high-frequency bias were leading to different results.
D07-1052	J05-4002	o	See Weeds and Weir (2005) for an overview of other measures.
D07-1061	J05-4002	o	A variety of other measures of semantic relatedness have been proposed, including distributional similarity measures based on co-occurrence in a body of text see (Weeds and Weir, 2005) for a survey.
J06-1003	J05-4002	o	Formally, by distributional similarity (or co-occurrence similarity) of two words w 1 and w 2 , we mean that they tend to occur in similar contexts, for some definition of context; or that the set of words that w 1 tends to co-occur with is similar to the set that w 2 tends to co-occur with; or that if w 1 is substituted for w 2 in a context, its plausibility (Weeds 2003; Weeds and Weir 2005) is …
J06-1003	J05-4002	o	For example, Weeds (2003; Weeds and Weir, 2005) (see below) took verbs as contexts for nouns in object position: so they regarded two nouns to be similar to the extent that they occur as direct objects of the same set of verbs.
J06-1003	J05-4002	o	If distributional similarity is conceived of as substitutability, as Weeds and Weir (2005) and Lee (1999) emphasize, then asymmetries arise when one word appears in a subset of the contexts in which the other appears; for example, the adjectives that typically modify apple are a subset of those that modify fruit,sofruit substitutes for apple better than apple substitutes for fruit.
J07-4005	J05-4002	p	However, the study of Weeds and Weir (2005) provides interesting insights into what makes a good distributional similarity measure in the contexts of semantic similarity prediction and language modeling.
J07-4005	J05-4002	o	Further, it has been shown (Weeds et al. 2005; Weeds and Weir 2005) that performance of Lins distributional similarity score decreases more significantly than other measures for low frequency nouns.
N07-1024	J05-4002	o	We then compute the weight of a context word w in context c, W(w, c), using mutual information and t-test, which were reported by Weeds and Weir (2005) to perform the best on a pseudo-disambiguation task.
P06-1046	J05-4002	o	This is important when LARGE CUT-OFF 0 5 100 NAIVE 541,721 184,493 35,617 SASH 10,599 8,796 6,231 INDEX 5,844 13,187 32,663 Table 4: Average number of comparisons per term considering that different tasks may require different weights and measures (Weeds and Weir, 2005).
P07-2011	J05-4002	o	Following initial work by (Sparck Jones, 1964) and (Grefenstette, 1994), an early, online distributional thesaurus presented in (Lin, 1998) has been widely used and cited, and numerous authors since have explored thesaurus properties and parameters: see survey component of (Weeds and Weir, 2005).
P07-2011	J05-4002	p	It is explored extensively in (Curran, 2004; Weeds and Weir, 2005).
W06-1104	J05-4002	o	2 Evaluating SR measures Various approaches for computing semantic relatedness of words or concepts have been proposed, e.g. dictionary-based (Lesk, 1986), ontology-based (Wu and Palmer, 1994; Leacock and Chodorow, 1998), information-based (Resnik, 1995; Jiang and Conrath, 1997) or distributional (Weeds and Weir, 2005).
W08-2005	J05-4002	o	The earliest work in this direction are those of (Hindle, 1990), (Lin, 1998), (Dagan et al., 1999), (Chen and Chen, 2000), (Geffet and Dagan, 2004) and (Weeds and Weir, 2005).
W09-1706	J05-4002	o	They generally perform less well on low-frequency words (Weeds and Weir, 2005; van der Plas, 2008).
D08-1057	J05-4004	o	This upper bound is consistent with the upper limit of 50% found by Daume III and Marcu (2005) which takes into account stemming differences.
D08-1057	J05-4004	o	The closest work is that of Jing and McKeown (1999) and Daume III and Marcu (2005), in which multiple sentences are processed, with fragments within them being recycled to generate the novel generated text.
D08-1057	J05-4004	o	Daume III and Marcu (2005) propose a model that encodes how likely it is that different sized spans of text are skipped to reach words and phrases to recycle.
C08-1082	J06-3003	o	3.2 Compound Noun Interpretation The task of interpreting the semantics of noun compounds is one which has recently received considerable attention (Lauer, 1995; Girju et al., 2005; Turney, 2006).
C08-1114	J06-3003	p	The best previous result is an accuracy of 56.1% (Turney, 2006).
C08-1114	J06-3003	o	The average senior high school student achieves 57% correct (Turney, 2006).
C08-1114	J06-3003	o	Turney (2006) later addressed the same problem using 8000 automatically generated patterns.
C08-1114	J06-3003	o	PairClass is most similar to the algorithm of Turney (2006), but it differs in the following ways: PairClass does not use a lexicon to find synonyms for the input word pairs.
C08-1114	J06-3003	o	PairClass generates probability estimates, whereas Turney (2006) uses a cosine measure of similarity.
C08-1114	J06-3003	n	The automatically generated patterns in PairClass are slightly more general than the patterns of Turney (2006).
C08-1114	J06-3003	n	The morphological processing in PairClass (Minnen et al., 2001) is more sophisticated than in Turney (2006).
C08-1114	J06-3003	p	Veale (2004) used WordNet to answer 374 multiple-choice SAT analogy questions, achieving an accuracy of 43%, but the best corpus-based approach attains an accuracy of 56% (Turney, 2006).
C08-1114	J06-3003	o	The template we use here is similar to Turney (2006), but we have added extra context words before the X and after the Y . Our morphological processing also differs from Turney (2006).
C08-1114	J06-3003	o	Turney (2006) also selects patterns based on the number of pairs that generate them, but the number of selected patterns is a constant (8000), independent of the number of input word pairs.
C08-1114	J06-3003	o	Turney (2006) used a corpus-based algorithm.
E09-1071	J06-3003	o	One such relational reasoning task is the problem of compound noun interpretation, which has received a great deal of attention in recent years (Girju et al., 2005; Turney, 2006; Butnariu and Veale, 2008).
E09-1071	J06-3003	o	Turney (2006) describes a method (Latent Relational Analysis) that extracts subsequence patterns for noun pairs from a large corpus, using query expansion to increase the recall of the search and feature selection and dimensionality reduction to reduce the complexity of the feature space.
E09-1071	J06-3003	o	The distinction between lexical and relational similarity for word pair comparison is recognised byTurney(2006)(hecallstheformer attributional similarity), though the methods he presents focus on relational similarity.
W09-0201	J06-3003	o	in at with use teacher school 11894.47020.1 28.9 0.0 teacher handbook 2.5 0.0 3.2 10.1 soldier gun 2.8 10.3 105.9 41.0 Table 5: A fragment of the CCxL space We use this space to measure relational similarity (Turney, 2006) of concept pairs, e.g., finding that the relation between teachers and handbooks is more similar to the one between soldiers and guns, than to the one between teachers and scho…
W09-0201	J06-3003	o	The Attr cells summarize the performance of the 6 models on the wiki table that are based on attributional similarity only (Turney, 2006).
W09-0201	J06-3003	o	In particular, we need to develop a backoff strategy for unseen pairs in the relational similarity tasks, that, following Turney (2006), could be based on constructing surrogate pairs of taxonomically similar words found in the CxLC space.
W09-0201	J06-3003	o	We solve SAT analogies with a simplified version of the method of Turney (2006).
W09-0201	J06-3003	o	1 Introduction Corpus-derived distributional semantic spaces have proved valuable in tackling a variety of tasks, ranging from concept categorization to relation extraction to many others (Sahlgren, 2006; Turney, 2006; Pado and Lapata, 2007).
W09-0205	J06-3003	o	The literature on relational similarity, on the other hand, has focused on pairs of words, devising various methods to compare how similar the contexts in which target pairs appear are to the contexts of other pairs that instantiate a relation of interest (Turney, 2006; Pantel and Pennacchiotti, 2006).
W09-0205	J06-3003	p	1 Introduction Co-occurrence statistics extracted from corpora lead to good performance on a wide range of tasks that involve the identification of the semantic relation between two words or concepts (Sahlgren, 2006; Turney, 2006).
W09-1111	J06-3003	o	In computational linguistics, our pattern discovery procedure extends over previous approaches that use surface patterns as indicators of semantic relations between nouns or verbs ((Hearst, 1998; Chklovski and Pantel, 2004; Etzioni et al., 2004; Turney, 2006; Davidov and Rappoport, 2008) inter alia).
A92-1013	J90-1003	o	Congress of the Italian Association for Artificial Intelligence, Palermo, 1991 B. Boguraev, Building a Lexicon: the Contribution of Computers, IBM Report, T.J. Watson Research Center, 1991 M. Brent, Automatic Aquisition of Subcategorization frames from Untagged Texts, in (ACL, 1991) N. Calzolari, R. Bindi, Acquisition of Lexical Information from Corpus, in (COLING 1990) K. W. Church, P. Hanks, Wo…
A92-1013	J90-1003	o	The results of these studies have important applications in lexicography, to detect lexicosyntactic regularities (Church and Hanks, 19901 (Calzolari and Bindi,1990), such as, for example~ support verbs (e.g. "make-decision") prepositional verbs (e.g. "rely-upon") idioms, semantic relations (e.g. "part_of") and fixed expressions (e.g. "kick the bucket").
A92-1013	J90-1003	o	In (Calzolari and Bindi, 1990), (Church and Hanks, 1990) the significance of an association (x,y) is measured by the mutual information I(x,y), i.e. the probability of observing x and y together, compared with the probability of observing x and y independently.
A94-1006	J90-1003	o	In particular, mutual information (Church and Hanks, 1990; Wu and Su, 1993) and other statistical methods such as (Smadja, 1993) and frequency-based methods such as (Justeson and Katz, 1993) exclude infrequent phrases because they tend to introduce too much noise.
A97-1021	J90-1003	o	Previous research in automatic acquisition focuses primarily on the use of statistical techniques, such as bilingual alignment (Church and Hanks, 1990; Klavans and Tzoukermann, 1995; Wu and Xia, 1995) or extraction of syntactic constructions from online dictionaries and corpora (Brent, 1993).
A97-1045	J90-1003	o	Church and Hanks (1990) introduced a statistical measurement called mutual information for extracting strongly associated or collocated words.
C00-1059	J90-1003	o	Word association norms based on co-occurrence information have been proposed by (Church and Hanks 1990).
C00-1059	J90-1003	o	2.1.3 Correlation analysis As a correlation measure between terms, we use mutual information (Church and Hanks 1990).
C00-2128	J90-1003	o	A large corpus is vahmble as a source of such nouns (Church and Hanks, 1990; Brown et al. , 1992).
C02-1033	J90-1003	o	Collocations were extracted according to the method described in (Church and Hanks, 1990) by moving a window on texts.
C02-1086	J90-1003	o	Mutual information MI(x,y) is defined as following (Church and Hanks, 1990): )()( ),( log )()( ),( log),( 22 yfxf yxfN ypxp yxp yxMI == (4) where f(x) and f(y) are frequency of term x and term y, respectively.
C02-1086	J90-1003	o	One way of resolving query ambiguities is to use the statistics, such as mutual information (Church and Hanks, 1990), to measure associations of query terms, on the basis of existing corpora (Jang et al, 1999).
C04-1105	J90-1003	o	The mutual information of a pair of words is defined in terms of their co-occurrence frequency and respective occurrence frequencies (Church and Hanks 1990).
C04-1141	J90-1003	o	5 Related Work Although there have been many studies on collocation extraction and mining using only statistical approaches (Church and Hanks, 1990; Ikehara et al. , 1996), there has been much less work on collocation acquisition which takes into account the linguistic properties typically associated with collocations.
C04-1194	J90-1003	o	As (Church and Hanks, 1990), we adopted an evaluation of mutual information as a cohesion measure of each cooccurrence.
C08-1117	J90-1003	o	The initial vectors to be clustered are adapted with pointwise mutual information (Church and Hanks, 1990).
C92-1033	J90-1003	o	a Hindle and Rooth (1991) and Church and Hanks (1990) used partial parses generated by Fidditch to study word ~urrt.nc patterns m syntactic contexts.
C94-1074	J90-1003	o	In (Zernik 1990; Calzolari and Bindi 1990; Smadja 1989; Church and Hanks 1990) associations are detected in a 5 window.
C94-1084	J90-1003	o	In the field of eomputationa.1 linguistics, mutual information \[Brown et al. , 1988\], 2 \[Church and Hanks, 1990\], or a likelihood ratio test \[Dunning, 199a\] are suggested.
C96-1055	J90-1003	o	Previous research in automatic acquisition focuscs primarily on the use of statistical techniques, such as bilingual alignment (Church and Hanks, 1990; Klavans and Tzoukermann, 1996; Wu and Xia, 1995), or extraction of syntactic constructions from online dictionaries and corpora (Brant, 1993; Dorr, Garman, and Weinberg, 1995).
C96-1083	J90-1003	o	Hindle uses the observed frequencies within a specific syntactic pattern (subject/verb, and verb/object) to derive a cooccu,> rence score which is an estimate of mutual information (Church and Hanks, 1990).
C96-1083	J90-1003	p	In the past five years, important research on the automatic acquisition of word classes based on lexical distribution has been published (Church and Hanks, 1990; Hindle, 1990; Smadja, 1993; Grei~nstette, 1994; Grishman and Sterling, 1994).
C96-1097	J90-1003	o	There are many method proposed to extract rigid expressions from corpora such as a method of focusing on the binding strength of two words (Church and Hanks 1990); the distance between words (Smadja and Makeown 1990); and the number of combined words and frequency of appearance (Kita 1993, 1994).
C96-2100	J90-1003	o	(Church & Hanks, 1990:p.24) Merkel, Nilsson, & Ahrenberg (1994) have constructed a system that uses frequency of recurrent segments to determine long phrases.
C96-2100	J90-1003	o	Given this, the mutual information ratio (Church & Hanks, 1990; Church & Mercer, 1993; Steier & Belew, 1991) is expressed by Formula 1.
C96-2163	J90-1003	o	In the field of statistical analysis of natural language data, it is common to use measures of lexical association, such as the informationtheoretic measure of mutual information, to extract useful relationships between words (e.g. Church and Hanks (1990)).
C96-2208	J90-1003	o	More rare words rather than common words are found even in standard dictionaries (Church and Hanks, 1990).
D07-1039	J90-1003	o	pointwise mutual information (Church and Hanks, 1990), 3.
D08-1007	J90-1003	o	We measure this association using pointwise Mutual Information (MI) (Church and Hanks, 1990).
D08-1044	J90-1003	o	This task is quite common in corpus linguistics and provides the starting point to many other algorithms, e.g., for computing statistics such as pointwise mutual information (Church and Hanks, 1990), for unsupervised sense clustering (Schutze, 1998), and more generally, a large body of work in lexical semantics based on distributional profiles, dating back to Firth (1957) and Harris (1968).
D09-1051	J90-1003	o	Many studies on collocation extraction are carried out based on co-occurring frequencies of the word pairs in texts (Choueka et al., 1983; Church and Hanks, 1990; Smadja, 1993; Dunning, 1993; Pearce, 2002; Evert, 2004).
E95-1037	J90-1003	o	, 1989), e.g, lexicography (Church and Hanks, 1990), information retrieval (Salton, 1986a), text input (Yamashina and Obashi, 1988), etc. This paper will touch on its feasibility in topic identification.
E99-1005	J90-1003	n	2Mutual information, though potentially of interest as a measure of collocational status, was not tested due to its well-known property of overemphasising the significance of rare events (Church and Hanks, 1990).
E99-1013	J90-1003	o	Mutual information compares the probability of the co-occurence of words a and b with the independent probabilities of occurrence of a and b (Church and Hanks, 1990).
H92-1040	J90-1003	o	IC function is a derivative of Fano's mutual information formula recently used by Church and Hanks (1990) to compute word co-occurrence patterns in a 44 million word corpus of Associated Press news stories.
H92-1047	J90-1003	o	Using techniques described in Church and Hindle (1990), Church and Hanks (1990), and Hindle and Rooth (1991), below are some examples of the most frequent V-O pairs from the AP corpus.
H93-1049	J90-1003	o	Church, K. and Hanks, P. , (1990) "Word Association Norms, Mutual Information, and Lexicography," Computational Linguistics Vol.
I08-1014	J90-1003	o	2 Related Works Some of the most common measures of unithood include pointwise mutual information (MI) (Church and Hanks, 1990) and log-likelihood ratio (Dunning, 1994).
J00-3001	J90-1003	o	While we have observed reasonable results with both G 2 and Fisher's exact test, we have not yet discussed how these results compare to the results that can be obtained with a technique commonly used in corpus linguistics based on the mutual information (MI) measure (Church and Hanks 1990): I(x,y) --log 2 P(x,y) (4) P(x)P(y) In (4), y is the seed term and x a potential target word.
J00-3001	J90-1003	p	Church and Hanks (1990) use mutual information to identify collocations, a method they claim is reasonably effective for words with a frequency of not less than five.
J00-3001	J90-1003	o	org/pubs/citations/ j ournals/toms/1986-12-2/p154-meht a/ Mutual Information Given the definition of Mutual Information (Church and Hanks 1990), I(x,y) = log 2 P(x,y) P(x)P(y)" we consider the distribution of a window word according to the contingency table (a) in Table 4.
J02-2003	J90-1003	o	Equation (10) is of interest because the ratio p(C | v, r)/p(C | r) can be interpreted as a measure of association between the verb v and class C. This ratio is similar to pointwise mutual information (Church and Hanks 1990) and also forms part of Resniks association score, which will be introduced in Section 6.
J04-3002	J90-1003	o	303 Wiebe, Wilson, Bruce, Bell, and Martin Learning Subjective Language While it is common in studies of collocations to omit low-frequency words and expressions from analysis, because they give rise to invalid or unrealistic statistical measures (Church and Hanks, 1990), we are able to identify higher-precision collocations by including placeholders for unique words (i.e. , the ugen-n-grams).
J09-3004	J90-1003	o	This does not seem to be the case, however, for common feature weighting functions, such as Point-wise Mutual Information (Church and Patrick 1990; Hindle 1990).
J09-3004	J90-1003	p	Probably the most widely used feature weighting function is (point-wise) Mutual Information (MI) (Church and Patrick 1990; Hindle 1990; Luk 1995; Lin 1998; Gauch, Wang, and Rachakonda 1999; Dagan 2000; Baroni and Vegnaduzzo 2004; Chklovski and Pantel 2004; Pantel and Ravichandran 2004; Pantel, Ravichandran, and Hovy 2004; Weeds, Weir, and McCarthy 2004), dened by: weight MI (w,f)=log 2 P(w,f) P(w…
J92-1001	J90-1003	o	Church and Hanks 1990; Smadja and McKeown 1990).
J93-1006	J90-1003	o	7 This discussion could also be cast in an information theoretic framework using the notion of "mutual information" (Fano 1961), estimating the variance of the degree of match in order to find a frequency-threshold (see Church and Hanks 1990).
J93-2005	J90-1003	o	Using techniques described in Church and Hindle (1990), Church and Hanks (1990), and Hindle and Rooth (1991), Figure 4 shows some examples of the most frequent V-O pairs from the AP corpus.
J93-2005	J90-1003	o	Church and Hanks 1990; Klavans, Chodorow, and Wacholder 1990; Wilks et al. 1993; Smadja 1991a, 1991b; Calzolari and Bindi 1990).
J93-3004	J90-1003	o	For example, Church and Hanks (1990) describe the use of the mutual information index for this purpose (cf.
J93-3004	J90-1003	o	These tools are important in that the strongest collocational associations often represent different word senses, and thus 'they provide a powerful set of suggestions to the lexicographer for what needs to be accounted for in choosing a set of semantic tags' (Church and Hanks 1990, p. 28).
J93-3004	J90-1003	o	1 Church and Hanks (1990; Church et al. 1991) thus emphasize the importance of human judgment used in conjunction with these tools.
J94-4003	J90-1003	o	The use of such relations (mainly relations between verbs or nouns and their arguments and modifiers) for various purposes has received growing attention in recent research (Church and Hanks 1990; Zernik and Jacobs 1990; Hindle 1990; Smadja 1993).
J94-4003	J90-1003	o	Statistics on co-occurrence of words in a local context were used recently for monolingual word sense disambiguation (Gale, Church, and Yarowsky 1992b, 1993; Sch6tze 1992, 1993) (see Section 7 for more details and Church and Hanks 1990; Smadja 1993, for other applications of these statistics).
J94-4005	J90-1003	o	Lexical collocation functions, especially those determined statistically, have recently attracted considerable attention in computational linguistics (Calzolari and Bindi 1990; Church and Hanks 1990; Sekine et al. 1992; Hindle and Rooth 1993) mainly, though not exclusively, for use in disambiguation.
N03-1032	J90-1003	o	The window size may vary, Church and Hanks (1990) used windows of size 2 and 5.
N03-1032	J90-1003	o	2.1.1 Pointwise Mutual Information This measure for word similarity was first used in this context by Church and Hanks (1990).
N03-1032	J90-1003	o	1 Introduction Many different statistical tests have been proposed to measure the strength of word similarity or word association in natural language texts (Dunning, 1993; Church and Hanks, 1990; Dagan et al. , 1999).
N09-1032	J90-1003	o	The value of fj is calculated by Mutual Information (Church and Hanks, 1990) between xi and fj.
P01-1059	J90-1003	o	Strength of association between subject i and verb j is measured using mutual information (Church and Hanks 1990): )ln(),( ji ij tftf tfNjiMI = . Here tfij is the maximum frequency of subject-verb pair ij in the Reuters corpus, tfi is the frequency of subject head noun i in the corpus, tfj is the frequency of verb j in the corpus, and N is the number of terms in the corpus.
P04-1022	J90-1003	o	The former extracts collocations within a fixed window (Church and Hanks 1990; Smadja, 1993).
P04-3019	J90-1003	n	Hanks and Church (1990) proposed using pointwise mutual information to identify collocations in lexicography; however, the method may result in unacceptable collocations for low-count pairs.
P05-1014	J90-1003	p	The most widely used association weight function is (point-wise) Mutual Information (MI) (Church and Hanks, 1990; Lin, 1998; Dagan, 2000; Weeds et al. , 2004).
P05-1014	J90-1003	o	Concrete similarity measures compare a pair of weighted context feature vectors that characterize two words (Church and Hanks, 1990; Ruge, 1992; Pereira et al. , 1993; Grefenstette, 1994; Lee, 1997; Lin, 1998; Pantel and Lin, 2002; Weeds and Weir, 2003).
P05-1075	J90-1003	o	METRIC FORMULA Frequency (Guiliano, 1964) x yf Pointwise Mutual Information [PMI] (Church & Hanks, 1990) ( )xy x y2log /P P P True Mutual Information [TMI] (Manning, 1999) ( )xy 2 xy x ylog /P P P P Chi-Squared ( 2 ) (Church and Gale, 1991) { }{ },, 2( ) i X X Y Y i j i j i j j f T-Score (Church & Hanks, 1990) 1 2 2 2 1 2 1 2 x x s s n n + C-Values4 (Frantzi, Anadiou & Mima 2000) 2 is not nested …
P05-1075	J90-1003	o	A variety of methods have been applied, ranging from simple frequency (Justeson & Katz 1995), modified frequency measures such as c-values (Frantzi, Anadiou & Mima 2000, Maynard & Anadiou 2000) and standard statistical significance tests such as the t-test, the chi-squared test, and loglikelihood (Church and Hanks 1990, Dunning 1993), and information-based methods, e.g. pointwise mutual informati…
P06-1036	J90-1003	o	To this end we follow the method introduced by (Church and Hanks, 1990), i.e. by sliding a window of a given size over some texts.
P06-1036	J90-1003	o	Like (Church and Hanks, 1990), we used mutual information to measure the cohesion between two words.
P06-2033	J90-1003	o	The information content of this set is defined as mutual information I(F(w)) (Church and Hanks, 1990).
P06-2069	J90-1003	o	One can also examine the distribution of character or word ngrams, e.g. Language Modeling (Croft and Lafferty, 2003), phrases (Church and Hanks, 1990; Lewis, 1992), and so on.
P08-1013	J90-1003	o	To extract such word clusters we used suffix arrays proposed in Yamamoto and Church (2001) and the pointwise mutual information measure, see Church and Hanks (1990).
P08-2046	J90-1003	o	To examine the effects of including some known AMs on the performance, the following AMs had a 50% chance of being included in the initial population: pointwise mutual information (Church and Hanks, 1990), the Dice coefficient, and the heuristic measure defined in (Petrovic et al., 2006): H(a,b,c) = 2log f(abc)f(a)f(c) if POS(b) = X, log f(abc)f(a)f(b)f(c) otherwise.
P09-1072	J90-1003	o	Computational linguists have demonstrated that a words meaning is captured to some extent by the distribution of words and phrases with which it commonly co-occurs (Church & Hanks, 1990).
P09-1072	J90-1003	o	4 Using vector-based models of semantic representation to account for the systematic variances in neural activity 4.1 Lexical Semantic Representation Computational linguists have demonstrated that a words meaning is captured to some extent by the distribution of words and phrases with which it commonly co-occurs (Church and Hanks, 1990).
P91-1017	J90-1003	o	The use of such relations (mainly relations between verbs or nouns and their arguments and modifiers) for various purposes has received growing attention in recent research (Church and Hanks, 1990; Zernik and Jacobs, 1990; Hindle, 1990).
P91-1017	J90-1003	o	In this case it is possible to perform the correct selection if we used only statistics about the cooccurrences of 'corruption' with either 'investigator' or 'researcher', without looking for any syntactic relation (as in Church and Hanks (1990)).
P91-1019	J90-1003	o	INTRODUCTION Word associations have been studied for some time in the fields of psycholinguistics (by testing human subjects on words), linguistics (where meaning is often based on how words co-occur with each other), and more recently, by researchers in natural language processing (Church and Hanks, 1990; Hindle and Rooth, 1990; Dagan, 1990; McDonald et al. , 1990; Wilks et al. , 1990) using sta…
P91-1027	J90-1003	o	Three recent papers in this area are Church and Hanks (1990), Hindle (1990), and Smadja and McKeown (1990).
P92-1014	J90-1003	o	In addition, IC is stable even for relatively low frequency words, which can be contrasted with Fano's mutual information formula recently used by Church and Hanks (1990) to compute word cooccurrence patterns in a 44 million word corpus of Associated Press news stories.
P92-1052	J90-1003	p	Researchers such as (Evans et al. 1991) and (Church and Hanks 1990) have applied robust grammars and statistical techniques over large corpora to extract interesting noun phrases and subject-verb, verb-object pairs.
P93-1022	J90-1003	o	Statistical data about these various cooccurrence relations is employed for a variety of applications, such as speech recognition (Jelinek, 1990), language generation (Smadja and McKeown, 1990), lexicography (Church and Hanks, 1990), machine translation (Brown et al. , ; Sadler, 1989), information retrieval (Maarek and Smadja, 1989) and various disambiguation tasks (Dagan et al. , 1991; Hindle an…
P93-1022	J90-1003	o	The mutual information of a cooccurrence pair, which measures the degree of association between the two words (Church and Hanks, 1990), is defined as (Fano, 1961): P(xly) I(x,y) -log 2 P(x,y) _ log 2 (1) P(x)P(y) P(x) = log 2 P(y\[x) P(Y) where P(x) and P(y) are the probabilities of the events x and y (occurrences of words, in our case) and P(x, y) is the probability of the joint event (a cooccur…
P93-1043	J90-1003	o	In the results we describe here, we use mutual information (Fano 1961, 27-28; Church and Hanks 1990) as the metric for neighbourhood pruning, pruning which occurs as the network is being generated.
P97-1007	J90-1003	o	Thus, given a hyponym definition (O) and a set of candidate hypernym definitions, this method selects the candidate hypernym definition (E) which returns the maximum score given by formula (1): SC(O, E) : E cw(wi, wj) (I) 'wIEOAwj6E The cooccurrence weight (cw) between two words can be given by Cooccurrence Frequency, Mutual Information (Church and Hanks, 1990) or Association Ratio (Resnik, 1992).
P97-1024	J90-1003	o	In each experiment, performance IMutu',d Information provides an estimate of the magnitude of the ratio t)ctw(.(-n the joint prol)ability P(verb/noun,1)reposition), and the joint probability a.~suming indcpendcnce P(verb/noun)P(prcl)osition ) s(:(, (Church and Hanks, 1990).
P98-1065	J90-1003	o	The collocations have been calculated according to the method described in Church and Hanks (1990) by moving a window on the texts.
P98-1065	J90-1003	o	The cohesion between two words is measured as in Church and Hanks (1990) by an estimation of the mutual information based on their collocation frequency.
P98-1100	J90-1003	o	Collocation: Collocations were extracted from a seven million word sample of the Longman English Language Corpus using the association ratio (Church and Hanks, 1990) and outputted to a lexicon.
P98-2231	J90-1003	o	For instance, Church and Hanks (1990) calculated SA in terms of mutual information between two words wl and w2: N * f(wl,w2) I(wl, w2) = log2 (1) f(wl)f(w2) here N is the size of the corpus used in the estimation, f(Wl, w2) is the frequency of the cooccurrence, f(wl) and f(w2) that of each word.
P98-2243	J90-1003	o	The cohesion between words has been evaluated with the mutual information measure, as in (Church and Hanks, 1990).
P99-1004	J90-1003	p	Arguably the most widely used is the mutual information (Hindle, 1990; Church and Hanks, 1990; Dagan et al. , 1995; Luk, 1995; D. Lin, 1998a).
P99-1029	J90-1003	o	We then propose a relatively simple yet effective method for resolving translation disambiguation using mutual information (MI) (Church and Hanks, 1990) statistics obtained only from the target document collection.
P99-1029	J90-1003	o	The mutual information Ml(x,y) is defined as the following formula (Church and Hanks, 1990).
P99-1051	J90-1003	o	We preferred the log-likelihood ratio to other statistical scores, such as the association ratio (Church and Hanks, 1990) or ;(2, since it adequately takes into account the frequency of the co-occurring words and is less sensitive to rare events and corpussize (Dunning, 1993; Daille, 1996).
W00-1106	J90-1003	o	For mutual information (MI), we use two different equations: one for two-element compound nouns (Church and Hanks, 1990) and the other for three-element compound nouns (Suet al. , 1994).
W00-1313	J90-1003	o	The association relationship between two words can be indicated by their mutual information, which can be further used to discover phrases \[Church :& Hanks (1990)\].
W01-0513	J90-1003	o	We then rank-order the P X|Y MI XY M Z Pr Z|Y MI ZY G092log [P X P Y P X P Y ] f Y [P XY P XY ] f XY [P XY P XY ] f XY M iG13X,X} jG13Y,Y} (f ij G09 ij ) 2 ij f XY G09 XY XY (1G09( XY /N)) f XY G09 XY f XY (1G09(f XY /N)) Table 1: Probabilistic Approaches METHOD FORMULA Frequency (Guiliano, 1964) f XY Pointwise Mutual Information (MI) (Fano, 1961; Church and Hanks, 1990) log (P / PP) 2XY XY Selec…
W01-0513	J90-1003	o	Since we need knowledge-poor Daille, 1996) induction, we cannot use human-suggested filtering Chi-squared (G24 ) 2 (Church and Gale, 1991) Z-Score (Smadja, 1993; Fontenelle, et al. , 1994) Students t-Score (Church and Hanks, 1990) n-gram list in accordance to each probabilistic algorithm.
W02-1115	J90-1003	p	There are several distance measures suitable for this purpose, such as the mutual information(Church and Hanks, 1990), the dice coefficient(Manning and Schueutze 8.5, 1999), the phi coefficient(Manning and Schuetze 5.3.3, 1999), the cosine measure(Manning and Schueutze 8.5, 1999) and the confidence(Arrawal and Srikant, 1995).
W03-1805	J90-1003	o	3 Related work Word collocation Various collocation metrics have been proposed, including mean and variance (Smadja, 1994), the t-test (Church et al. , 1991), the chi-square test, pointwise mutual information (MI) (Church and Hanks, 1990), and binomial loglikelihood ratio test (BLRT) (Dunning, 1993).
W03-1805	J90-1003	o	a11a29a9 thea13 thea15 a1a4a3a6a5 a11a29a9 thea13 thea15 a11a29a9 thea15 a11a29a9 thea15a1a0 a2 since a11a2a9 thea13 thea15a4a3 a11a29a9 thea15 a11a29a9 thea15 . Also note that in the case of phraseness of a bigram, the equation looks similar to pointwise mutual information (Church and Hanks, 1990), but they are different.
W04-1113	J90-1003	o	Study in collocation extraction using lexical statistics has gained some insights to the issues faced in collocation extraction (Church and Hanks 1990, Smadja 1993, Choueka 1993, Lin 1998).
W04-1113	J90-1003	o	Church and Hanks (Church and Hanks 1990) employed mutual information to extract both adjacent and distant bi-grams that tend to co-occur within a fixed-size window.
W04-1114	J90-1003	o	The typical problems like doctor-nurse (Church and Hanks 1990) could be avoided by using such information.
W04-2105	J90-1003	o	There are several basic methods for evaluating associations between words: based on frequency counts (Choueka, 1988; Wettler and Rapp, 1993), information theoretic (Church and Hanks, 1990) and statistical significance (Smadja, 1993).
W05-0101	J90-1003	o	After building the chunker, students were asked to 4 choose a verb and then analyze verb-argument structure (they were provided with two relevant papers (Church and Hanks, 1990; Chklovski and Pantel, 2004)).
W05-0829	J90-1003	o	In the following sections, we will use 2 statistics to measure the the mutual translation likelihood (Church and Hanks, 1990).
W06-0308	J90-1003	o	PMI (Church and Hanks, 1990) between two phrases is de ned as: log2 prob(ph1 is near ph2)prob(ph 1) prob(ph2) PMI is positive when two phrases tend to co-occur and negative when they tend to be in a complementary distribution.
W06-1101	J90-1003	o	Such studies follow the empiricist approach to word meaning summarized best in the famous dictum of the British 3 linguist J.R. Firth: You shall know a word by the company it keeps. (Firth, 1957, p. 11) Context similarity has been used as a means of extracting collocations from corpora, e.g. by Church & Hanks (1990) and by Dunning (1993), of identifying word senses, e.g. by Yarowski (1995) and by…
W06-1605	J90-1003	p	Usually in 1 In our experiments, we set negative PMI values to 0, because Church and Hanks (1990), in their seminal paper on word association ratio, show that negative PMI values are not expected to be accurate unless co-occurrence counts are made from an extremely large corpus.
W06-3307	J90-1003	o	To compute the degree of interaction between two proteins D4 BD and D4 BE, we use the information-theoretic measure of pointwise mutual information (Church and Hanks, 1990; Manning and Schutze, 1999), which is computed based on the following quantities: 1.
W07-2201	J90-1003	o	Pointwise mutual information (Fano, 1961) was used to measure strength of selection restrictions for instance by Church and Hanks (1990).
W07-2201	J90-1003	o	andw2 iscomputedusinganassociationscorebased on pointwise mutual information, asdefinedbyFano (1961) and used for a similar purpose in Church and Hanks (1990), as well as in many other studies in corpus linguistics.
W08-1901	J90-1003	o	Indeed, as Sinopalnikova and Pavel (2004) note, Deese (1965) was the first to conduct linguistic analyses of word association norms, such as measurements of semantic similarity based on his convictions that similar words evoke similar word association responsesan approach that is somewhat reminiscent of Church and Hanks (1990) notion of mutual information.
W08-1914	J90-1003	o	Following Church & Hanks (1990), Rapp (2004), and Wettler et al.
W08-2005	J90-1003	o	Mutual Informatio n Church and Hanks (1990) discussed the use of the mutual information statistics as a way to identify a variety of interesting linguistic phenomena, ranging from semanti c relations of the doctor/nurse type (content word/content word) to lexico-syntactic co-occurrence preferences between verbs and prepositions (content word/function word).
W09-0211	J90-1003	o	The tensor has been adapted with a straightforward extension of pointwise mutual information (Church and Hanks, 1990) for three-way cooccurrences, following equation 4.
W09-0304	J90-1003	o	The first adaptation includes theswap-operation(WagnerandLowrance,1975), whilethesecondadaptationincludesphoneticsegment distances, which are generated by applying an iterative pointwise mutual information (PMI) procedure(Churchand Hanks, 1990).
W09-0304	J90-1003	o	We used pointwise mutual information (PMI; Church and Hanks, 1990) to obtain these distances.
W91-0211	J90-1003	o	A broad view of the possible scope of lexical semantics would thus be one which tries to chart out the systematic, generalizable aspects of word meanings, and of the relations between words, drawing on readily accessible sources of lexical knowledge, such as machine readable dictionaries, encyclopedias, and representative corpora, coupled with the kind of analytic apparatus that is needed to frui…
W93-0111	J90-1003	o	In our approach, we take into account both the relative positions of the nearby context words as well as the mutual information (Church & Hanks, 1990) associated with the occurrence of a particular context word.
W93-0310	J90-1003	o	(1989), Wettler & Rapp (1989) and Church & Hanks (1990) describe algorithms which do this.
W95-0111	J90-1003	o	Other representative collocation research can be found in Church and Hanks (1990) and Smadja (1993).
W95-0111	J90-1003	p	Unlike Choueka (1988), Church and Hanks (1990) identify as collocations both interrupted and uninterrupted sequences of words.
W95-0111	J90-1003	n	Unlike Church and Hanks (1990), Smadja (1993) goes beyond the "two-word" limitation and deals with "collocations of arbitrary length".
W95-0111	J90-1003	o	Following Church and Hanks (1990), they use mutual information to select significant two-word patterns, but, at the same time, a lexical inductive process is incorporated which, as they claim, can improve the collection of domain-specific terms.
W96-0103	J90-1003	o	We used *TH*=3 following "a very rough rule of thumb" used for word-based mutual information in (Church and Hanks, 1990).
W96-0103	J90-1003	o	Most of the previously proposed methods to extract compounds or to measure word association using mutual information (MI) either ignore or penalize items with low co-occurrence counts (Church and Hanks 1990, Su, Wu and Chang 1994), because MI becomes unstable when the co-occurrence counts are very small.
W96-0306	J90-1003	o	Previous research in automatic acquisition focuses primarily on the use of statistical techniques, such as bilingual alignment (Church and Hanks, 1990; Klavans and Tzoukermann, 1996; Wu and Xia, 1995), or extraction of syntactic constructions from online dictionaries and corpora (Brent, 1993; Dorr, Garman, and Weinberg, 1995).
W97-0205	J90-1003	o	The classifier uses mutual information (MI) scores rather than the raw frequences of the occurring patterns (Church and Hanks, 1990).
W97-0709	J90-1003	o	s e, the window to consider when extracting words related to word w, should span from postttuon w-5 to w+5 Maarek also defines the resolwng power of a parr m a document d as P = ~'Pd log Pc where Pd is the observed probabshty of appearance of the pan" m document d, Pc the observed probabdny of the pmr recorpus, and -log Pc the quantity of mformauon assocmted to the pmr It Is easdy seen that p wal…
W97-0711	J90-1003	o	of the works of (Kuplec, Pedersen, and Chen, 1995) and (Brandow, Mltze, .and Ran, 1995), and advances summarmatlon technology by applynag corpus-based statistical NLP teehmques, robust information extraction, and readily avaalable on-hne resources Our prehxmnary experiments with combining different summarization features have been reported, and our current effort to learn to combine these feature…
W97-0711	J90-1003	p	robust mforrmatlon extractlon, and readlly-avmlable on-hne NLP resources These techtuques and resources allow us to create a richer indexed source of Imgmstlc and domain knowledge than other frequency approaches Our approach attempts to apprommate text dlscourse structure through these multlple layers of mformatlon, ohtinned from automated methods m contrast to labor-lntenslve, discourse-based ap…
W98-1104	J90-1003	o	RIDF is like MI, but different References Church, K. and P. Hanks (1990)Word association norms, mutual information, and lexicography Computational Linguistics, 16:1, pp.
W98-1104	J90-1003	o	l(x;y) = log (P(x,y) / e(x)e(y) ) MI has been used to identify a variety of interesting linguistic phenomena, ranging from semantic relations of the doctor/nurse type to lexico-syntactic co-occurrence preferences of the save/from type (Church and Hanks, 1990).
H05-1025	J92-1002	o	A standard solution is to use a weighted linear mixture of N-gram models, 1 n N, (Brown et al. , 1992).
H05-1025	J92-1002	o	Previous studies have shed light on the predictability of the next unix command that a user will enter (Motoda and Yoshida, 1997; Davison and Hirsch, 1998), the next keystrokes on a small input device such as a PDA (Darragh and Witten, 1992), and of the translation that a human translator will choose for a given foreign sentence (Nepveu et al. , 2004).
I08-5010	J92-1002	o	This is due to the reason that Telugu (Entropy=15.625 bits per character) (Bharati et al., 1998) is comparitively a high entropy language than English (Brown and Pietra, 1992).
J93-1001	J92-1002	o	As a result, the empirical approach has been adopted by almost all contemporary part-of-speech programs: Bahl and Mercer (1976), Leech, Garside, and Atwell (1983), Jelinek (1985), Deroualt and Merialdo (1986), Garside, Leech, and Sampson (1987), Church (1988), DeRose (1988), Hindle (1989), Kupiec (1989, 1992), Ayuso et al.
J93-1001	J92-1002	o	Model Bits / Character ASCII Huffman code each char Lempel-Ziv (Unix TM compress) Unigram (Huffman code each word) Trigram Human Performance 8 5 4.43 2.1 (Brown, personal communication) 1.76 (Brown et al. 1992) 1.25 (Shannon 1951) The cross entropy, H, of a code and a source is given by: H(source, code) = ~ ~ Pr(s, h I source) log 2 Pr(s I h, code) s h where Pr(s, h I source) is the joint probabi…
J96-2003	J92-1002	o	Illustrative clusterings of this type can also be found in Pereira, Tishby, and Lee (1993), Brown, Della Pietra, Mercer, Della Pietra, and Lai (1992), Kneser and Ney (1993), and Brill et al.
J96-2003	J92-1002	o	Successful approaches aimed at trying to overcome the sparse data limitation include backoff (Katz 1987), Turing-Good variants (Good 1953; Church and Gale 1991), interpolation (Jelinek 1985), deleted estimation (Jelinek 1985; Church and Gale 1991), similarity-based models (Dagan, Pereira, and Lee 1994; Essen and Steinbiss 1992), Pos-language models (Derouault and Merialdo 1986) and decision tree …
J96-2003	J92-1002	o	Much research has been carried out recently in this area (Hughes and Atwell 1994; Finch and Chater 1994; Redington, Chater, and Finch 1993; Brill et al. 1990; Kiss 1973; Pereira and Tishby 1992; Resnik 1993; Ney, Essen, and Kneser 1994; Matsukawa 1993).
J96-2003	J92-1002	o	Introduction Many applications that process natural language can be enhanced by incorporating information about the probabilities of word strings; that is, by using statistical language model information (Church et al. 1991; Church and Mercer 1993; Gale, Church, and Yarowsky 1992; Liddy and Paik 1992).
P09-2087	J92-1002	o	Dependency models (Rosenfeld, 2000) use the parsed dependency structure of sentences to build the language model as in grammatical trigrams (Lafferty et al., 1992), structured language models (Chelba and Jelinek, 2000), and dependency language models (Chelba et al., 1997).
P99-1036	J92-1002	o	In order to estimate the entropy of English, (Brown et al. , 1992) approximated P(kI<UNK> ) by a Poisson distribution whose parameter is the average word length A in the training corpus, and P(cz cklk, <UNK>) by the product of character zerogram probabilities.
W97-0506	J92-1002	o	It is sometimes assumed that estimates of entropy (e.g. , Shannon's estimate that English is 75% redundant, Brown et al's (1992) upper bound of 1.75 bits per character for printed English) are directly 3There are some cases where words are deliberately misspelled in order to get better output from the synthesizer, such as coyote spelled kiote.
W97-0506	J92-1002	o	Work at the University of Dundee (e.g. , Aim et al, 1992; Todman and Alm, this volume) has shown that the extensive use of fixed text for sequences such as greetings and prestored narratives is beneficial in AAC.
W98-1217	J92-1002	o	(Farach et al. , 1995; Wyner, in press) describe a novel algorithm for entropy estimation for which they claim very fast convergence time; using no more than about five pages of text, they can achieve nearly the same accuracy as (Brown et al. , 1992).
C00-2121	J92-4003	o	Methods that use bigrams (Brown et al. , 1992) or trigrams (Martin et al. , 1998) cluster words considering as a word's context the one or two immediately adjacent words and employ as clustering criteria the minimal loss of average 836 nmtual information and the perplexity improvement respectively.
C00-2121	J92-4003	o	Most approaches (Brown et al. , 1992; Li & Abe, 1997) inherently extract semantic knowledge in the abstracted form of semantic clusters.
C00-2128	J92-4003	o	Previous approaches to processing lnetonymy have used hand-constructed ontologies or semantic networks (.\]?ass, 1988; Iverson and Hehnreich, 1992; B(maud et al. , 1996; Fass, 1997).
C00-2128	J92-4003	o	A large corpus is vahmble as a source of such nouns (Church and Hanks, 1990; Brown et al. , 1992).
C02-1012	J92-4003	o	Brown et al (1992) put forward and discussed n-gram models based on classes of words.
C04-1014	J92-4003	o	Among all the language modeling approaches, ngram models have been most widely used in speech recognition (Jelinek 1990; Gale and Church 1990; Brown et al. 1992; Yang et al. 1996) and other applications.
C04-1146	J92-4003	p	Similarity-based smoothing (Brown et al. , 1992; Dagan et al. , 1999) is an intuitively appealing approach to this problem where probabilities of unseen co-occurrences are estimated from probabilities of seen co-occurrences of distributionally similar events.
C08-1017	J92-4003	o	(1992) describe one application of MI to identify word collocations; Kashioka et al.
C08-1017	J92-4003	o	We believe the benefit to limiting the size of n is connected to Brown et al.s (1992: 470) observation that as n increases, the accuracy of an n-gram model increases, but the reliability of our parameter estimates, drawn as they must be from a limited training text, decreases.
C08-1051	J92-4003	o	Applications of word clustering include language modeling (Brown et al., 1992), text classification (Baker and McCallum, 1998), thesaurus construction (Lin, 1998) and so on.
C94-2198	J92-4003	o	We have used a state-of-the-art Chinese handwriting recognizer (Li et al. , 1992) developed by ATC, CCL, ITRI, Taiwan as the basis of our experiments.
C94-2198	J92-4003	o	For a class bigram model, find : V --+ C to maximize ~(T) = ~I/L=I p(wi I(wl))p((wi)l(wi-1)))) Alternatively, perplexity (Jardino an d Adda, 1993) or average mutual information (Brown et al. , 1992) can be used as the characteristic value for optimization.
C94-2198	J92-4003	o	INTRODUCTION Class-based language models (Brown et al. , 1992)have been proposed for dealing with two problems confronted by the well-known word n-gram language models (1) data sparseness: the amount of training data is insufficient for estimating the huge number of parameters; and (2) domain robustness: the model is not adaptable to new application domains.
C96-1003	J92-4003	o	have been proposed (Hindle, 1990; Brown et al. , 1992; Pereira et al. , 1993; Tokunaga et al. , 1995).
C96-1036	J92-4003	o	Language models, such as N-gram class models (Brown et al. , 1992) and Ergodic Hidden Markov Models (Kuhn el, al. , 1994) were proposed and used in applications such as syntactic class (POS) tagging for English (Cutting et al. , 1992), clustering and scoring of recognizer sentence hypotheses.
C96-2205	J92-4003	o	Brown et al. proposed a class-based n-gram model, which generalizes the n-gram model, to predict a word from previous words in a text (Brown et al. , 1992).
D08-1006	J92-4003	o	In future work we plan to experiment with richer representations, e.g. including long-range n-grams (Rosenfeld, 1996), class n-grams (Brown et al., 1992), grammatical features (Amaya and Benedy, 2001), etc'.
D08-1096	J92-4003	o	Of particular relevance are class-based language models (e.g., (Saul and Pereira, 1997; Brown et al., 1992)).
D09-1003	J92-4003	o	(2008) who employ clusters of related words constructed by the Brown clustering algorithm (Brown et al., 1992) for syntactic processing of texts.
D09-1003	J92-4003	n	This method was shown to outperform the class based model proposed in (Brown et al., 1992) and can thus be expected to discover better clusters of words.
D09-1058	J92-4003	o	First, hierarchical word clusters are derived from unlabeled data using the Brown et al. clustering algorithm (Brown et al., 1992).
D09-1116	J92-4003	o	Models of this type include: (Brown et al., 1992; Zitouni, 2007), which use semantic word clustering, and (Bahl et al., 1990), which uses variablelength context.
E06-1050	J92-4003	o	Many methods exist for clustering, e.g., (Brown et al. , 1990; Cutting et al. , 1992; Pereira et al. , 1993; Karypis et al. , 1999).
E95-1039	J92-4003	o	Introduction There has been considerable recent interest in the use of statistical methods for grouping words in large on-line corpora into categories which capture some of our intuitions about the reference of the words we use and the relationships between them (e.g. Brown et al. , 1992; Schiitze, 1993).
E99-1010	J92-4003	o	Various clustering techniques have been proposed (Brown et al. , 1992; Jardino and Adda, 1993; Martin et al. , 1998) which perform automatic word clustering optimizing a maximum-likelihood criterion with iterative clustering algorithms.
H05-1026	J92-4003	o	decades like n-gram back-off word models (Katz, 1987), class models (Brown et al. , 1992), structured language models (Chelba and Jelinek, 2000) or maximum entropy language models (Rosenfeld, 1996).
H05-1028	J92-4003	o	More specifically, we use a class-based bigram model from (Brown et al, 1992): )|()|()|( 11 = iiiiii ccPcwPwwP (3) In Equation (3), c i is the class of the word w i, which could be a syntactic class or a semantic class.
H93-1036	J92-4003	n	This is in contrast to purely statistical systems (e.g. , \[Brown et al. , 1992\]), which are difficult to inspect and modify.
H93-1036	J92-4003	o	There has been considerable use in the NLP community of both WordNet (e.g. , \[Lehman et al. , 1992; Resnik, 1992\]) and LDOCE (e.g, \[Liddy et aL, 1992; Wilks et al. , 1990\]), but no one has merged the two in order to combine their strengths.
J02-3004	J92-4003	o	The smoothing methods proposed in the literature (overviews are provided by Dagan, Lee, and Pereira (1999) and Lee (1999)) can be generally divided into three types: discounting (Katz 1987), class-based smoothing (Resnik 1993; Brown et al. 1992; 364 Computational Linguistics Volume 28, Number 3 Pereira, Tishby, and Lee 1993), and distance-weighted averaging (Grishman and Sterling 1994; Dagan, Lee…
J02-3004	J92-4003	o	Classes can be induced directly from the corpus using distributional clustering (Pereira, Tishby, and Lee 1993; Brown et al. 1992; Lee and Pereira 1999) or taken from a manually crafted taxonomy (Resnik 1993).
J03-1005	J92-4003	o	For this purpose, we present a data-driven beam search algorithm similar to the one used in speech recognition search algorithms (Ney et al. 1992).
J03-1005	J92-4003	o	The distortion probabilities are class-based: They depend on the word class F(f) of a covered source word f as well as on the word class E(e) of the previously generated target word e. The classes are automatically trained (Brown et al. 1992).
J05-4002	J92-4003	p	Similarity-based smoothing (Hindle 1990; Brown et al. 1992; Dagan, Marcus, and Markovitch 1993; Pereira, Tishby, and Lee 1993; Dagan, Lee, and Pereira 1999) provides an intuitively appealing approach to language modeling.
J05-4002	J92-4003	o	5.2 Pseudo-Disambiguation Task Pseudo-disambiguation tasks have become a standard evaluation technique (Gale, Church, and Yarowsky 1992; Sch utze 1992; Pereira, Tishby, and Lee 1993; Sch utze 1998; Lee 1999; Dagan, Lee, and Pereira 1999; Golding and Roth 1999; Rooth et al. 1999; EvenZohar and Roth 2000; Lee 2001; Clark and Weir 2002) and, in the current setting, we may use a nouns neighbors to de…
J95-3002	J92-4003	o	In addition, explicitly using the left context symbols allows easy use of smoothing techniques, such as deleted interpolation (Bahl, Jelinek, and Mercer 1983), clustering techniques (Brown et al. 1992), and model refinement techniques (Lin, Chiang, and Su 1994) to estimate the probabilities more reliably by changing the window sizes of the context and weighting the various estimates dynamically.
J95-3002	J92-4003	o	Previous work has demonstrated that this scoring function is able to provide high discrimination power for a variety of applications (Su, Chiang, and Lin 1992; Chen et al. 1991; Su and Chang 1990).
J95-3002	J92-4003	o	This scoring function has been successfully applied to resolve ambiguity problems in an English-to-Chinese machine translation system (BehaviorTran) (Chen et al. 1991) and a spoken language processing system (Su, Chiang, and Lin 1991; 1992).
J96-2003	J92-4003	o	Illustrative clusterings of this type can also be found in Pereira, Tishby, and Lee (1993), Brown, Della Pietra, Mercer, Della Pietra, and Lai (1992), Kneser and Ney (1993), and Brill et al.
J96-2003	J92-4003	o	Successful approaches aimed at trying to overcome the sparse data limitation include backoff (Katz 1987), Turing-Good variants (Good 1953; Church and Gale 1991), interpolation (Jelinek 1985), deleted estimation (Jelinek 1985; Church and Gale 1991), similarity-based models (Dagan, Pereira, and Lee 1994; Essen and Steinbiss 1992), Pos-language models (Derouault and Merialdo 1986) and decision tree …
J96-2003	J92-4003	o	Much research has been carried out recently in this area (Hughes and Atwell 1994; Finch and Chater 1994; Redington, Chater, and Finch 1993; Brill et al. 1990; Kiss 1973; Pereira and Tishby 1992; Resnik 1993; Ney, Essen, and Kneser 1994; Matsukawa 1993).
J96-2003	J92-4003	o	Introduction Many applications that process natural language can be enhanced by incorporating information about the probabilities of word strings; that is, by using statistical language model information (Church et al. 1991; Church and Mercer 1993; Gale, Church, and Yarowsky 1992; Liddy and Paik 1992).
J96-4003	J92-4003	o	Furthermore, our model is not necessarily nativist; these biases may be innate, but they may also be the product of some other earlier learning algorithm, as the results of Ellison (1992) and Brown et al.
J97-2004	J92-4003	o	Notice that most in-context and dictionary translations of source words are bounded within the same category in a typical thesaurus such as the LLOCE (McArthur 1992) and CILIN (Mei et al. 1993).
J98-1001	J92-4003	o	Several authors (for example, Krovetz and Croft \[1989\], Guthrie et al. \[1991\], Slator \[1992\], Cowie, Guthrie, and Guthrie \[1992\], Janssen \[1992\], Braden-Harder \[1993\], Liddy and Paik \[1993\]) have attempted to improve results by using supplementary fields of information in the electronic version of the Longman Dictionary of Contemporary English (LDOCE), in particular, the box codes a…
J98-1001	J92-4003	o	Since then, supervised learning from sense-tagged corpora has since been used by several researchers: Zernik (1990, 1991), Hearst (1991), Leacock, Towell, and Voorhees (1993), Gale, Church, and Yarowsky (1992d, 1993), Bruce and Wiebe (1994), Miller et al.
J98-1001	J92-4003	o	A similar view underlies the class-based methods cited in Section 2.4.3 (Brown et al. 1992; Pereira and Tishby 1992; Pereira, Tishby, and Lee 1993).
J98-1004	J92-4003	o	This set of context vectors is then clustered into a predetermined number of coherent clusters or context groups using Buckshot (Cutting et al. 1992), a combination of the EM algorithm and agglomerative clustering.
J98-1004	J92-4003	o	Regardless of whether it takes the form of dictionaries (Lesk 1986; Guthrie et al. 1991; Dagan, Itai, and Schwall 1991; Karov and Edelman 1996), thesauri (Yarowsky 1992; Walker and Amsler 1986), bilingual corpora (Brown et al. 1991; Church and Gale 1991), or hand-labeled training sets (Hearst 1991; Leacock, Towell, and Voorhees 1993; Niwa and Nitta 1994; Bruce and Wiebe 1994), providing informati…
J98-1004	J92-4003	o	Another body of related work is the literature on word clustering in computational linguistics (Brown et al. 1992; Finch 1993; Pereira, Tishby, and Lee 1993; Grefenstette 1994a) and document clustering in information retrieval (van Rijsbergen 1979; Willett 1988; Sparck-Jones 1991; Cutting et al. 1992).
J98-2002	J92-4003	o	The second approach (Sekine et al. 1992; Chang, Luo, and Su 1992; Resnik 1993a; Grishman and Sterling 1994; Alshawi and Carter 1994) takes triples (verb, prep, noun2) and (nounl, prep, noun2), like those in Table 10, as training data for acquiring semantic knowledge and performs PP-attachment disambiguation on quadruples.
J98-2002	J92-4003	o	It is potentially useful in other natural language processing tasks, such as the problem of estimating n-gram models (Brown et al. 1992) or the problem of semantic tagging (Cucchiarelli and Velardi 1997).
J99-4003	J92-4003	o	3 2.4 Intonation Annotations For our intonation annotation, we have annotated the intonational phrase boundaries, using the ToBI (Tones and Break Indices) definition (Silverman et al. 1992).
J99-4003	J92-4003	o	(1992) and Magerman (1994) used the clustering algorithm of Brown et al.
J99-4003	J92-4003	o	For handling word identities, one could follow the approach used for handling the POS tags (e.g. , Black et al. 1992; Magerman 1994) and view the POS tags and word identities as two separate sources of information.
N03-1032	J92-4003	o	In information retrieval, word similarity can be used to identify terms for pseudo-relevance feedback (Harman, 1992; Buckley et al. , 1995; Xu and Croft, 2000; Vechtomova and Robertson, 2000).
N04-4034	J92-4003	o	A re nement of this model is the class-based n-gram where the words are partitioned into equivalence classes (Brown et al. , 1992).
N04-4034	J92-4003	o	In addition, we developed a word clustering procedure (based on a standard approach (Brown et al. , 1992)) that optimizes conditional word clusters.
N04-4034	J92-4003	o	Table 2: Three types of class-based MSLMs on Switchboard-I (swbd) and ICSI Meeting (mr) corpora # of swbd mr classes BROWN MMI MCMI BROWN MMI MCMI 100 68.9 0.3 68.4 0.3 68.2 0.3 78.9 3.0 77.3 2.8 76.8 2.8 500 68.9 0.3 68.3 0.3 67.9 0.3 78.7 3.1 77.1 2.8 76.7 2.8 1000 68.9 0.3 68.2 0.3 67.9 0.3 79.0 3.1 77.2 2.7 76.9 2.8 1500 69.0 0.3 68.2 0.3 68.0 0.3 79.6 3.1 77.4 2.7 77.4 2.7 2000 69.0 0.3 68.3…
N04-4034	J92-4003	o	SRILM (Stolcke, 2002) can produce classes to maximize the mutual information between the classes I(C(wt);C(wt 1)), as described in (Brown et al. , 1992).
N04-4034	J92-4003	o	To compare different clustering algorithms, results with the standard method of (Brown et al. , 1992) (SRILMs ngram-class) are also reported.
N06-1058	J92-4003	o	4.1.3 Alternative Paraphrasing Techniques To investigate the effect of paraphrase quality on automatic evaluation, we consider two alternative paraphrasing resources: Latent Semantic Analysis (LSA), and Brown clustering (Brown et al. , 1992).
N06-2001	J92-4003	o	This can also be interpreted as a generalization of standard class-based models (Brown et al. , 1992).
N09-1051	J92-4003	o	(4) can be used to motivate a novel class-based language model and a regularized version of minimum discrimination information (MDI) models (Della Pietra et al., 1992).
N09-1051	J92-4003	o	We consider three class models, models S, M, and L, defined as pS(cj|c1cj1,w1wj1)=png(cj|cj2cj1) pS(wj|c1cj,w1wj1)=png(wj|cj) pM(cj|c1cj1,w1wj1)=png(cj|cj2cj1,wj2wj1) pM(wj|c1cj,w1wj1)=png(wj|wj2wj1cj) pL(cj|c1cj1,w1wj1)=png(cj|wj2cj2wj1cj1) pL(wj|c1cj,w1wj1)=png(wj|wj2cj2wj1cj1cj) Model S is an exponential version of the class-based n-gram model from (Brown et al., 1992); model M is a novel mode…
N09-1051	J92-4003	o	4.2 Models with Prior Distributions Minimum discrimination information models (Della Pietra et al., 1992) are exponential models with a prior distribution q(y|x): p(y|x) = q(y|x)exp( summationtextF i=1 ifi(x,y)) Z(x) (14) The central issue in performance prediction for MDI models is whether q(y|x) needs to be accounted for.
N09-1051	J92-4003	o	The most popular non-data-splitting methods for predicting test set cross-entropy (or likelihood) are AIC and variants such as AICc, quasi-AIC (QAIC), and QAICc (Akaike, 1973; Hurvich and Tsai, 1989; Lebreton et al., 1992).
N09-1053	J92-4003	o	We compare the following model types: conventional (i.e., non-exponential) word n-gram models; conventional IBM class n-gram models interpolated with conventional word n-gram models (Brown et al., 1992); and model M. All conventional n-gram models are smoothed with modified Kneser-Ney smoothing (Chen and Goodman, 1998), except we also evaluate word n-gram models with Katz smoothing (Katz, 1987).
N09-1053	J92-4003	o	While we can only compare class models with word models on the largest training set, for this training set model M outperforms the baseline Katzsmoothed word trigram model by 1.9% absolute.6 4 Domain Adaptation In this section, we introduce another heuristic for improving exponential models and show how this heuristic can be used to motivate a regularized version of minimum discrimination informa…
P01-1046	J92-4003	o	(1999) and Lee (1999)) can be generally divided into three types: discounting (Katz, 1987), class-based smoothing (Resnik, 1993; Brown et al. , 1992; Pereira et al. , 1993), and distance-weighted averaging (Grishman and Sterling, 1994; Dagan et al. , 1999).
P01-1046	J92-4003	o	Classes can be induced directly from the corpus (Pereira et al. , 1993; Brown et al. , 1992) or taken from a manually crafted taxonomy (Resnik, 1993).
P01-1068	J92-4003	o	And we consider that word pairs that have a small distance between vectors also have similar word neighboring characteristics (Brown et al. , 1992) (Bai et al. , 1998).
P02-1016	J92-4003	o	Words are encoded through an automatic clustering algorithm (Brown et al. , 1992) while tags, labels and extensions are normally encoded using diagonal bits.
P02-1024	J92-4003	o	Recent research [Yamamoto et al. , 2001] shows that using different clusters for predicted and conditional words can lead to cluster models that are superior to classical cluster models, which use the same clusters for both words [Brown et al. , 1992].
P02-1024	J92-4003	o	2 Related Work A large amount of previous research on clustering has been focused on how to find the best clusters [Brown et al. , 1992; Kneser and Ney, 1993; Yamamoto and Sagisaka, 1999; Ueberla, 1996; Pereira et al. , 1993; Bellegarda et al. , 1996; Bai et al. , 1998].
P02-1024	J92-4003	o	Many traditional clustering techniques [Brown et al. , 1992] attempt to maximize the average mutual information of adjacent clusters = 21, 2 12 2121 )( )|( log)(),( WW WP WWP WWPWWI, (2) where the same clusters are used for both predicted and conditional words.
P02-1030	J92-4003	o	Proceedings of the 40th Annual Meeting of the Association for cently, semantic resources have also been used in collocation discovery (Pearce, 2001), smoothing and model estimation (Brown et al. , 1992; Clark and Weir, 2001) and text classi cation (Baker and McCallum, 1998).
P02-1030	J92-4003	o	Most systems extract co-occurrence and syntactic information from the words surrounding the target term, which is then converted into a vector-space representation of the contexts that each target term appears in (Brown et al. , 1992; Pereira et al. , 1993; Ruge, 1997; Lin, 1998b).
P03-1006	J92-4003	o	In many applications, it is natural and convenient to construct class-based language models, that is models based on classes of words (Brown et al. , 1992).
P06-1038	J92-4003	o	Agglomerative clustering (e.g. , (Brown et al, 1992; Li, 1996)) can produce hierarchical word categories from an unannotated corpus.
P06-1096	J92-4003	n	For example, we would like to know that if a (JJ, JJ) 7We also tried using word clusters (Brown et al. , 1992) instead of POS but found that POS was more helpful.
P06-2069	J92-4003	o	In class-based n-gram modeling (Brown et al. , 1992) for example, classbased n-grams are used to determine the probability of occurrence of a POS class, given its preceding classes, and the probability of a particular word, given its own POS class.
P07-1094	J92-4003	o	Distributional clustering and dimensionality reduction techniques are typically applied when linguistically meaningful classes are desired (Schutze, 1995; Clark, 2000; Finch et al. , 1995); probabilistic models have been used to find classes that can improve smoothing and reduce perplexity (Brown et al. , 1992; Saul and Pereira, 1997).
P08-1047	J92-4003	o	For example, we can use automatically extracted hyponymy relations (Hearst, 1992; Shinzato and Torisawa, 2004), or automatically induced MN clusters (Rooth et al., 1999; Torisawa, 2001).
P08-1047	J92-4003	n	In addition, the clustering methods used, such as HMMs and Browns algorithm (Brown et al., 1992), seem unable to adequately capture the semantics of MNs since they are based only on the information of adjacent words.
P08-1047	J92-4003	o	They constructed word clusters by using HMMs or Browns clustering algorithm (Brown et al., 1992), which utilize only information from neighboring words.
P08-1058	J92-4003	o	To scale LMs to larger corpora with higher-order dependencies, researchers Work completed while this author was at Google Inc. have considered alternative parameterizations such as class-based models (Brown et al., 1992), model reduction techniques such as entropy-based pruning (Stolcke, 1998), novel represention schemes such as suffix arrays (Emami et al., 2007), Golomb Coding (Church et al., 20…
P08-1068	J92-4003	o	2.2 Brown clustering algorithm In order to provide word clusters for our experiments, we used the Brown clustering algorithm (Brown et al., 1992).
P09-1015	J92-4003	o	To group the letters into classes, we employ a hierarchical clustering algorithm (Brown et al., 1992).
P09-1015	J92-4003	o	129 5 Active learning Whereas a passive supervised learning algorithm is provided with a collection of training examples that are typically drawn at random, an active learner has control over the labelled data that it obtains (Cohn et al., 1992).
P09-1031	J92-4003	o	We have (11) Hypernym Patterns based on patterns proposed by (Hearst, 1992) and (Snow et al., 2005), (12) Sibling Patterns which are basically conjunctions, and (13) Part-of Patterns based on patterns proposed by (Girju et al., 2003) and (Cimiano and Wenderoth, 2007).
P09-1031	J92-4003	o	5.3 Performance of Taxonomy Induction In this section, we compare the following automatic taxonomy induction systems: HE, the system by Hearst (1992) with 6 hypernym patterns; GI, the system by Girju et al.
P09-1031	J92-4003	o	Pattern-based approaches are known for their high accuracy in recognizing instances of relations if the patterns are carefully chosen, either manually (Berland and Charniak, 1999; Kozareva et al., 2008) or via automatic bootstrapping (Hearst, 1992; Widdows and Dorow, 2002; Girju et al., 2003).
P09-1031	J92-4003	o	Clustering-based approaches usually represent word contexts as vectors and cluster words based on similarities of the vectors (Brown et al., 1992; Lin, 1998).
P09-1031	J92-4003	o	Agglomerative clustering (Brown et al., 1992; Caraballo, 1999; Rosenfeld and Feldman, 2007; Yang and Callan, 2008) iteratively merges the most similar clusters into bigger clusters, which need to be labeled.
P09-1116	J92-4003	o	Previous approaches, e.g., (Miller et al. 2004) and (Koo et al. 2008), have all used the Brown algorithm for clustering (Brown et al. 1992).
P93-1022	J92-4003	o	5.2 A data recovery task In the second evaluation, the estimation method had to distinguish between members of two sets of 8It should be emphasized that the TWS method uses only a monolingual target corpus, and not a bilingual corpus as in other methods ((Brown et al. , 1991; Gale et al. , 1992)).
P93-1022	J92-4003	o	Class based models (Brown et al. , ; Pereira et al. , 1993; Hirschman, 1986; Resnik, 1992) distinguish between unobserved cooccurrences using classes of "similar" words.
P93-1023	J92-4003	o	However, only recently has work been done on the automatic computation of such relationships from text, quantifying similarity between words and clustering them ( (Brown et aL, 1992), (Pereira et al. , 1993)).
P93-1023	J92-4003	o	One other published model for grouping semantically related words (Brown et al. , 1992), is based on a statistical model of bigrams and trigrams and produces word groups using no linguistic knowledge, but no evaluation of the results is reported.
P93-1034	J92-4003	o	(Brown et al. 1992) where the same idea of improving generalization and accuracy by looking at word classes instead of individual words is used.
P93-1043	J92-4003	p	The notion of incrementally merging classes of lexical items is intuitively satisfying and is explored in detail in (Brown, et al. 1992).
P94-1038	J92-4003	o	272 Similarity-based estimation was first used for language modeling in the cooccurrence smoothing method of Essen and Steinbiss (1992), derived from work on acoustic model smoothing by Sugawara et al.
P95-1025	J92-4003	o	The class-based approaches (Brown et al. , 1992; Resnik, 1992; Pereira et al. , 1993) calculate co-occurrence data of words belonging to different classes,~ rather than individual words, to enhance the co-occurrence data collected and to cover words which have low occurrence frequencies.
P95-1025	J92-4003	o	On the other hand, the thesaurus-based method of Yarowsky (1992) may suffer from loss of information (since it is semi-class-based) as well as data sparseness (since H Classes used in Resnik (1992) are based on the WordNet taxonomy while classes of Brown et al.
P95-1025	J92-4003	o	1 Introduction Previous corpus-based sense disambiguation methods require substantial amounts of sense-tagged training data (Kelly and Stone, 1975; Black, 1988 and Hearst, 1991) or aligned bilingual corpora (Brown et al. , 1991; Dagan, 1991 and Gale et al. 1992).
P95-1037	J92-4003	o	These 30 questions are determined by growing a classification tree on the word vocabulary as described in (Brown et al. , 1992).
P96-1004	J92-4003	o	Finally, inducing lexical semantics from distributional data (e.g. , (Brown et al. , 1992; Church et al. , 1989)) is also a form of surface cueing.
P97-1008	J92-4003	o	Class-based methods (Brown et al. , 1992; Pereira, Tishby, and Lee, 1993; Resnik, 1992) cluster words into classes of similar words, so that one can base the estimate of a word pair's probability on the averaged cooccurrence probability of the classes to which the two words belong.
P97-1023	J92-4003	o	Given that semantically similar words can be identified automatically on the basis of distributional properties and linguistic cues (Brown et al. , 1992; Pereira et al. , 1993; Hatzivassiloglou and McKeown, 1993), identifying the semantic orientation of words would allow a system to further refine the retrieved semantic similarity relationships, extracting antonyms.
P97-1033	J92-4003	o	(Wang and Hirschberg, 1992; Wightman and Ostendorf, 1994; Stolcke and Shriberg, 1996a; Kompe et al. , 1994; Mast et al. , 1996)) and on speech repair detection and correction (e.g.
P97-1033	J92-4003	o	Since there is no well-agreed to definition of what an utterance is, we instead focus on intonational phrases (Silverman et al. , 1992), which end with an acoustically signaled boundary lone.
P97-1033	J92-4003	o	(Black et al. , 1992; Materman, 1995)), we treat the word identities as a further refinement of the POS tags; thus we build a word classification tree for each POS tag.
P97-1056	J92-4003	o	An exception is the use of similarity for alleviating the sparse data problem in language modeling (Essen & Steinbiss, 1992; Brown et al. , 1992; Dagan et al. , 1994).
P98-1016	J92-4003	o	Clustering can be done statistically by analyzing text corpora (Wilks et al. , 1989; Brown et al. , 1992; Pereira et al. , 1995) and usually results in a set of words or word senses.
P98-1047	J92-4003	o	In our experiments, the class assignment is performed by maximizing the mutual information between adjacent phrases, following the line described in (Brown 301 et al. , 1992), with only the modification that candidates to clustering are phrases instead of words.
P98-1119	J92-4003	o	In some cases, class (or part of speech) n-grams are used instead of word n-grams(Brown et al. , 1992; Chang and Chen, 1996).
P98-2124	J92-4003	o	There have been a number of methods proposed in the literature to address the word clustering problem (e.g. , (Brown et al. , 1992; Pereira et al. , 1993; Li and Abe, 1996)).
P98-2124	J92-4003	n	Our method is a natural extension of those proposed in (Brown et al. , 1992) and (Li and Abe, 1996), and overcomes their drawbacks while retaining their advantages.
P98-2148	J92-4003	o	To cope with this problem we 898 use the concept of class proposed for a word n-gram model (Brown et al. , 1992).
P98-2148	J92-4003	o	To avoid this problem we use the concept of class proposed for a word n-gram model (Brown et al. , 1992).
P98-2180	J92-4003	o	Syntagmatic strategies for determining similarity have often been based on statistical analyses of large corpora that yield clusters of words occurring in similar bigram and trigram contexts (e.g. , Brown et al. 1992, Yarowsky 1992), as well as in similar predicateargument structure contexts (e.g. , Grishman and Sterling 1994).
P98-2221	J92-4003	o	The mutual information clustering algorithm(Brown et al. , 1992) were used for this.
P99-1005	J92-4003	o	Furthermore, early work on class-based language models was inconclusive (Brown et al. , 1992).
W00-0725	J92-4003	o	In this spirit, we introduce a generalization of the classic k-gram models, widely used for string processing (Brown et al. , 1992; Ney et al. , 1995), to the case of trees.
W00-1305	J92-4003	o	,(Brown et al. , 1992)).
W00-1311	J92-4003	o	For better probability estimation, the model was extended to work with (hidden) word classes (Brown et al. , 1992, Ward and Issar, 1996).
W01-1004	J92-4003	o	In the literature approaches to construction of taxonomies of concepts have been proposed (Brown et al. 1992, McMahon and Smith 1996, Sanderson and Croft 1999).
W02-0908	J92-4003	o	These tasks include collocation discovery (Pearce, 2001), smoothing and model estimation (Brown et al. , 1992; Clark and Weir, 2001) and text classi cation (Baker and McCallum, 1998).
W02-1029	J92-4003	o	Proceedings of the Conference on Empirical Methods in Natural 2 Automatic Thesaurus Extraction The development of large thesauri and semantic resources, such as WordNet (Fellbaum, 1998), has allowed lexical semantic information to be leveraged to solve NLP tasks, including collocation discovery (Pearce, 2001), model estimation (Brown et al. , 1992; Clark and Weir, 2001) and text classi cation (Ba…
W02-1032	J92-4003	o	The clusters were found automatically by attempting to minimize perplexity (Brown et al. , 1992).
W03-0416	J92-4003	o	The second type has clear interpretation as a probability model, but no criteria to determine the number of clusters (Brown et al. , 1992; Kneser and Ney, 1993).
W03-0416	J92-4003	o	The idea of word class (Brown et al. , 1992) gives a general solution to this problem.
W03-0416	J92-4003	o	Examples have been class-based D2-gram models (Brown et al. , 1992; Kneser and Ney, 1993), smoothing techniques for structural disambiguation (Li and Abe, 1998) and word sense disambiguation (Shutze, 1998).
W03-1710	J92-4003	o	Among various language modeling approaches, ngram modeling has been widely used in many applications, such as speech recognition, machine translation (Katz 1987; Jelinek 1989; Gale and Church 1990; Brown et al. 1992; Yang et al. 1996; Bai et al 1998; Zhou et al 1999; Rosenfeld 2000; Gao et al 2002).
W03-2907	J92-4003	o	(Brown et al., 1992) is one of the first works to use statistical methods of distributional analysis to induce clusters of words.
W03-2907	J92-4003	n	While we have shown an increase in performance over a purely syntactic baseline model (the algorithm of (Brown et al., 1992)), there are a number of avenues to pursue in extending this work.
W03-2907	J92-4003	o	The corpus used for training our models was on the order of 100,000 words, whereas that used by (Brown et al., 1992) was around 1,000 times this size.
W03-2907	J92-4003	o	In this article, we used the algorithm of (Brown et al., 1992) to initialize the model.
W03-2907	J92-4003	o	Since there is no practical way of determining the classification a0 which maximizes this quantity for a given corpus, (Brown et al., 1992) use a greedy algorithm which proceeds from the initial classification, performing the merge which results in the least loss in mutual information at each stage.
W03-2907	J92-4003	o	The observation probabilities for a given state, representing a certain word class, are determined by the relative frequencies of words belonging to that class (as determined by the algorithm of (Brown et al., 1992)); the probabilities of other words are set to a small initial value.
W03-2907	J92-4003	o	Since these morphological generalizations are based on the initial categorization provided by the algorithm of (Brown et al., 1992), we hope that they will foster speedy convergence of HNN training.
W04-2410	J92-4003	p	For example the class-based language model of (Brown et al. , 1992) is defined as: p(w2|w1) = p(w2|c2)p(c2|c1) (1) This helps solve the sparse data problem since the number of classes is usually much smaller than the number of words.
W04-2410	J92-4003	o	(1994) uses the mutual information clustering algorithm described in (Brown et al. , 1992).
W04-2602	J92-4003	o	It has been known for some years that good performance can be realized with partial tagging and a hidden Markov model (Cutting et al. , 1992).
W04-2602	J92-4003	o	Fortunately, using distributional characteristics of term contexts, it is feasible to induce part-of-speech categories directly from a corpus of suf cient size, as several papers have made clear (Brown et al. , 1992; Schcurrency1utze, 1993; Clark, 2000).
W04-2602	J92-4003	o	Our approach to inducing syntactic clusters is closely related to that described in Brown, et al, (1992) which is one of the earliest papers on the subject.
W04-2602	J92-4003	o	Clark (2000) reports results on a corpus containing 12 million terms, Schcurrency1utze (1993) on one containing 25 million terms, and Brown, et al, (1992) on one containing 365 million terms.
W05-0503	J92-4003	p	This paper is heavily indebted to prior work on unsupervised learning of position categories such as Brown et al 1992, Schtze 1997, Higgins 2002, and others cited there.
W05-0609	J92-4003	o	A key example is that of class-based language models (Brown et al. , 1992; Dagan et al. , 1999) where clustering approaches are used in order to partition words, determined to be similar, into sets.
W05-0617	J92-4003	o	This approach to term clustering is closely related to others from the literature (Brown et al. , 1992; Clark, 2000).2 Recall that the mutual information between random variables a0 and a1 can be written: a2a4a3a6a5a8a7a10a9a11a13a12a15a14a17a16a19a18a21a20a23a22a25a24a27a26a29a28 a14a17a16a19a18a21a20a23a22a25a24 a14a17a16a19a18a30a24a31a14a17a16a19a22a32a24 (1) Here, a0 and a1 correspond to ter…
W05-0708	J92-4003	o	Many approaches for POS tagging have been developed in the past, including rule-based tagging (Brill, 1995), HMM taggers (Brants, 2000; Cutting and others, 1992), maximum-entropy models (Rathnaparki, 1996), cyclic dependency networks (Toutanova et al. , 2003), memory-based learning (Daelemans et al. , 1996), etc. All of these approaches require either a large amount of annotated training data (fo…
W05-1011	J92-4003	o	These problems include collocation discovery (Pearce, 2001), smoothing and estimation (Brown et al. , 1992; Clark and Weir, 2001) and question answering (Pasca and Harabagiu, 2001).
W06-1615	J92-4003	o	There are many choices for modeling co-occurrence data (Brown et al. , 1992; Pereira et al. , 1993; Blei et al. , 2003).
W07-0735	J92-4003	o	8 Related Research Class-based LMs (Brown et al. , 1992) or factored LMs (Bilmes and Kirchhoff, 2003) are very similar to our T+C scenario.
W09-0905	J92-4003	o	This merging of contexts is different than clustering words (e.g., Clark, 2000; Brown et al., 1992), but is applicable, as word clustering relies on knowing which contexts identify the same category.
W09-1119	J92-4003	o	The technique is based on word class models, pioneered by (Brown et al., 1992), which hierarchically 151 CoNLL03 CoNLL03 MUC7 MUC7 Web Component Test data Dev data Dev Test pages 1) Baseline 83.65 89.25 74.72 71.28 71.41 2) (1) + Gazetteer Match 87.22 91.61 85.83 80.43 74.46 3) (1) + Word Class Model 86.82 90.85 80.25 79.88 72.26 4) All External Knowledge 88.55 92.49 84.50 83.23 74.44 Table 4: Ut…
W09-1119	J92-4003	o	The approach is related, but not identical, to distributional similarity (for details, see (Brown et al., 1992) and (Liang, 2005)).
W93-0113	J92-4003	o	\[Brown et al. , 1992\] Peter F. Brown, Vincent J. Della Pietra, Petere V. deSouza, Jenifer C. Lai, and Robert L. Mercer.
W93-0113	J92-4003	o	A number of knowledge-rich \[Jacobs and Rau, 1990, Calzolari and Bindi, 1990, Mauldin, 1991\] and knowledge-poor \[Brown et al. , 1992, Hindle, 1990, Ruge, 1991, Grefenstette, 1992\] methods have been proposed for recognizing when words are similar.
W94-0106	J92-4003	o	Other researchers have also reported similar problems of excessive resource demands with the "collect all neighbors" model \[Gale et al. , 1992\].
W94-0106	J92-4003	n	Other statistical systems that address word classification probleans do not emphasize the use of linguistic knowledge and do not deal with a specific word class\[Brown et al. , 1992\], or do not exploit as much linguistic knowledge as we do \[Pereira et al. , 1993\].
W94-0106	J92-4003	o	Similarly, the sense disambiguation problem is typically attacked by comparing the distribution of the neighbors of a word's occurrence to prototypical distributions associated with each of the word's senses \[Gale et al. , 1992, Schtltze, 1992\].
W94-0106	J92-4003	o	It has been used for diverse problems such as machine translation and sense disambiguation \[Gale et al. , 1992, Schiltze, 1992\].
W95-0105	J92-4003	o	3.1 Distributionally derived groupings Distributional cluster (Brown et al. , 1992): head, body, hands, eye, voice, arm, seat, hair, mouth Word 'head' (17 alternatives) 0.0000 crown, peak, summit, head, top: subconceptofupperbound 0.0000 principaL school principal, head teacher, head: educator who has executive authority 0.0000 head, chief, top dog: subeoncept of leader 0.0000 head: a user of (us…
W95-0105	J92-4003	o	61 Distributional cluster (Brown et al. , 1992): tie, jacket, suit Word 'tie' (7 alternatives) 0.0000 0.0000 0.0000 1.0000 0.0000 0.0000 0.0000 draw, standoff, tie, stalemate affiliation, association, tie, tie-up: a social or business relationship tie, crosstie, sleeper: subconcept of brace, bracing necktie, tie link, linkup, tie, tie-in: something that serves to join or link drawstring, string, …
W95-0105	J92-4003	o	Distributional cluster (Brown et al. , 1992): cost, expense, risk, profitability, deferral, earmarks, capstone, cardinality, mintage, reseller Word 'cost' (2 alternatives) 0.5426 cost, price, terms, damage: the amount of money paid for something 0.4574 monetary value, price, cost: the amount of money it would bring if sold Word 'expense' (2 alternatives) 1.0000 expense, expenditure, outlay, outgo…
W95-0105	J92-4003	o	5 Conclusions and Future Work The results of the evaluation are exlremely encouraging, especially considering that disambiguating word senses to the level of fine-grainedness found in WordNet is quite a bit more difficult than disambiguation to the level of homographs (Hearst, 1991; Cowie et al. , 1992).
W95-0105	J92-4003	o	(Bensch and Savitch, 1992; Brill, 1991; Brown et al. , 1992; Grefenstette, 1994; McKcown and Hatzivassiloglou, 1993; Pereira et al. , 1993; Schtltze, 1993)).
W96-0103	J92-4003	o	2 Hierarchical Clustering of Words Several algorithms have been proposed for automatically clustering words based on a large corpus (Jardino and Adda 91, Brown et al. 1992, Kneser and Ney 1993, Martin et al. 1995, Ueberla 1995).
W96-0103	J92-4003	o	The reader is referred to (Ushioda 1996) and (Brown et al. 1992) for details of MI clustering, but we will first briefly summarize the MI clustering and then describe our hierarchical clustering algorithm.
W96-0213	J92-4003	o	However, the aforementioned SDT techniques require word classes(Brown et al. , 1992) to help prevent data fragmentation, and a sophisticated smoothing algorithm to mitigate the effects of any fragmentation that occurs.
W97-0105	J92-4003	o	In all other respects, our work departs from previous research on broad--coverage 16 I t I I I I I i ! I i I I I I I I I I I I I i I 1, I. I I I I i I 1 I I I I probabilistic parsing, which either attempts to learn to predict gr~rarn~tical structure of test data directly from a training treebank (Brill, 1993; Collins, 1996; Eisner, 1996; Jelinek et al. , 1994; Magerman, 1995; S~kine and Orishman,…
W97-0105	J92-4003	o	For example, the sets of tags and rule labels have been clustered by our team gr~:mm~trian, while a vocabulary of about 60,000 words has been clustered by machine (Brown et al. , 1992; Ushioda~ 1996a; Ushioda, 1996b).
W97-0127	J92-4003	o	The concept of mutual information, taken from information theory, was proposed as a measure of word association (Church 1990; "Jelinek et al. 1990,1992; Dagan, 1995;).
W97-0210	J92-4003	o	Semantic classification programs (Brown et al. , 1992; Hatzivassiloglou and McKeown, 1993; Pereira et al. , 1993) use statistical information based on cooccurrence with appropriate marker words to partition a set of words into semantic groups or classes.
W97-0211	J92-4003	o	Many authors claim that class-based methods are more robust against data sparseness problems (Dagan,1994), (Pereira, 1993), (Brown et al. ,1992).
W97-0213	J92-4003	o	(Brown et al. , 1992)).
W97-0213	J92-4003	o	In contrast, approaches to WSD attempt to take advantage of many different sources of information (e.g. see (McRoy, 1992; Ng and Lee, 1996; Bruce and Wiebe, 1994)); it seems possible to obtain benefit from sources ranging from local collocational clues (Yarowsky, 1993) to membership in semantically or topically related word classes (arowsky, 1992; Resnik, 1993) to consistency of word usages withi…
W97-0307	J92-4003	o	Their weights are calculated by deleted interpolation (Brown et al. , 1992).
W97-0307	J92-4003	o	(Cutting et al. , 1992; Feldweg, 1995)), the tagger for grammatical functions works with lexical and contextual probability measures Pq().
W97-0309	J92-4003	o	Aggregate models based on higher-order n-grams (Brown et al. , 1992) might be able to capture multi-word structures such as noun phrases.
W97-0309	J92-4003	o	In Section 2, we examine aggregate Markov models, or class-based bigram models (Brown et al. , 1992) in which the mapping from words to classes 81 is probabilistic.
W97-0309	J92-4003	o	82 2 Aggregate Markov models In this section we consider how to construct classbased bigram models (Brown et al. , 1992).
W97-0309	J92-4003	o	Though several algorithms (Brown et al. , 1992; Pereira, Tishby, and Lee, 1993) have been proposed 100( 9o( 80( 4O( 20( 1000 goo 80~ 41111 2@ 5 10 15 20 25 30 5 10 15 20 25 30 iteration of EM iteration of EM (a) (b) Figure 1: Plots of (a) training and (b) test perplexity versus number of iterations of the EM algorithm, for the aggregate Markov model with C = 32 classes.
W97-0309	J92-4003	o	Our approach differs in important ways from the use of hidden Markov models (HMMs) for classbased language modeling (Jelinek et al. , 1992).
W97-0311	J92-4003	o	Several authors have used mutual information and similar statistics as an objective function for word clustering (Dagan et al. , 1993; Brown et al. , 1992; Pereira et al. , 1993; Wang et al. , 1996), for automatic determination of phonemic baseforms (Lucassen & Mercer, 1984), and for language modeling for speech recognition (Ries ct al. , 1996).
W97-0311	J92-4003	o	In practice, texts contain an enormous number of word sequences (Brown et al. , 1992), only a tiny fraction of which are NCCs, and it takes considerable computational effort to induce each translation model.
W97-1003	J92-4003	o	Various methods are based on Mutual Information between classes, see (Brown et al. , 1992, McMahon and Smith, 1996, Kneser and Ney, 1993, Jardino and Adda, 1993, Martin, Liermann, and Ney, 1995, Ueberla, 1995).
W97-1003	J92-4003	o	Another application of hard clustering methods (in particular bottom-up variants) is that they can also produce a binary tree, which can be used for decision-tree based systems such as the SPATTER parser (Magerman, 1995) or the ATR Decision-Tree Part-OfSpeech Tagger (Black et al. , 1992, Ushioda, 1996).
W97-1006	J92-4003	o	Brown, (Brown et al. , 1992) uses the same bigrams and by means of a greedy algorithm forms the hierarchical clusters of words.
W98-1109	J92-4003	n	As with similar work (e.g. Brown et al 1992), the size of the corpus makes preprocessing such as lemmatization, POS tagging or partial parsing, too costly.
W98-1109	J92-4003	o	While Schiitze and Pedersen (1993), Brown et al (1992) and Futrelle and Gauch (1993) all demonstrate the ability of their systems to identify word similarity using clustering on the most frequently occurring words in their corpus, only Grefenstette (1992) demonstrates his system by generating word similarities with respect to a set of target words.
W98-1109	J92-4003	o	This is in contrast to work by researchers such as Schiitze and Pedersen (1992), Brown et al (1992) and Futrelle and Gauch (1995), where it is often the most frequent words in the lexicon which are clustered, predominantly with the purpose of determining their grammatical classes.
W98-1109	J92-4003	o	While previous researchers have used agglomerative nesting clustering (e.g. Brown et al (1992), Futrelle and Gauch (1993)), comparisons with our work are difficult to draw, due to their use of the 1,000 commonest words from their respective corpora.
W98-1109	J92-4003	o	In Brown et al (1992), the authors provide some sample subtrees resulting from such a 1,000-word clustering.
W98-1113	J92-4003	o	Precursors to this work include (Pereira et al, 1993), (Brown et al. 1992), (Brill & Kapur, 1993), (Jelinek, 1990), and (Brill et al, 1990) and, as applied to child language acquisition, (Finch & Chater, 1992).
W98-1113	J92-4003	n	Clustering algorithms have been previously shown to work fairly well for the classification of words into syntactic and semantic classes (Brown et al. 1992), but determining the optimum number of classes for a hierarchical cluster tree is an ongoing difficult problem, particularly without prior knowledge of the item classification.
W98-1113	J92-4003	o	The fact that information consisting of nothing more than bigrams can capture syntactic information about English has already been noted by (Brown et al. 1992).
W98-1117	J92-4003	o	In the Link Grammar framework (Lagerty et al. , 1992; Della Pietra et al. , 1994), strictly local contexts are naturally combined with long-distance information coming from long-range trigrams.
W98-1122	J92-4003	o	Most clustering schemes (et.al. , 1992; Kneser and Ney, 1993; Pereira et al. , 1993; McCandless and Glass, 1993; Bellegarda et al. , 1996; Saul and Pereira, 1997) use the average entropy reduction to decide when two words fall into the same cluster.
W98-1207	J92-4003	o	(Cutting et al. , 1992; Feldweg, 1995)), the tagger for grammatical functions works with lexical (1) Selbst besucht ADV VVPP himself visited hat Peter Sabine VAFIN NE NE has Peter Sabine 'Peter never visited Sabine himself' l hie ADV never Figure 2: Example sentence and contextual probability measures PO.(') depending on the category of a mother node (Q).
W98-1207	J92-4003	o	Their weights are calculated by deleted interpolation (Brown et al. , 1992).
W99-0617	J92-4003	o	(Black et al. , 1992; Magerman, 1994)) and view the POS tags and word identities as two separate sources of information.
A97-1053	J93-1003	p	7Another related measure is Dunning (1993)'s likelihood ratio tests for binomial and multinomial distributions, which are claimed to be effective even with very much smaller volumes of text than is necessary for other tests based on assumed normal distributions.
A97-1053	J93-1003	o	For example, in the context of syntactic disambiguation, Black (1993) and Magerman (1995) proposed statistical parsing models based-on decisiontree learning techniques, which incorporated not only syntactic but also lexical/semantic information in the decision-trees.
A97-1053	J93-1003	o	(~(e) = max ((fl ,f~) ~ e) (23) (11 Y~) Now, the problem of learning probabilistic subcategorization preference is stated as: for every verb-noun collocation e in C, estimating the probability distribution P((fl, 6Resnik (1993) applys the idea of the KL distance to measuring the association of a verb v and its object noun class c. Our definition of ekt corresponds to an extension of Resnik's asso…
A97-2010	J93-1003	o	toilet/bathroom Since the word "facility" is the subject of "employ" and is modified by "new" in (3), we retrieve other words that appeared in the same contexts and obtain the following two groups of selectors (the log A column shows the likelihood ratios (Dunning, 1993) of these words in the local contexts): Subjects of "employ" with top-20 highest likelihood ratios: word freq, Iog,k word freq O…
C00-1029	J93-1003	o	The problem of choosing an appropria.te level in the h.ierarchy at which to represent a particular noun sense (given a predicate and argument position) has been investigated by Resnik (1993), Li and Abe (1998) and ll,iba,s (1995).
C00-1047	J93-1003	p	For instance, mutual information (Church ct al. 1990) and the log-likelihood (Dunning 1993) methods for extracting word bigrams have been widely used.
C00-1058	J93-1003	o	We adopted log-likelihood ratio (Danning 1993), which gave the best pertbrmance among crude non-iterative methods in our test experiments 6 .
C00-1059	J93-1003	o	Mutual infornaation involves a problem in that it is overestimated for low-frequency terms (I)unning 1993).
C00-2100	J93-1003	o	Several techniques and results have been reported on learning subcategorization frames (SFs) from text corpora (Webster and Marcus, 1989; Brent, 1991; Brent, 1993; Brent, 1994; Ushioda et al. , 1993; Manning, 1993; Ersan and Charniak, 1996; Briscoe and Carroll, 1997; Carroll and Minnen, 1998; Carroll and Rooth, 1998).
C00-2100	J93-1003	o	Using the values computed above: Pl -7tl k2 P2 --= -77, 2 kl +k2 p -7z 1 .-\]'It 2 Taking these probabilities to be binomially distributed, the log likelihood statistic (Dunning, 1993) is given by: 2 log A = 2\[log L(pt, k:l, rtl) @ log L(p2, k2, rl,2) -log L(p, kl, n2) log L(p, k2, n2)\] where, log L(p, n, k) = k logp + (,z -k)log(1 p) According to this statistic, tile greater the value of -2 lo…
C00-2100	J93-1003	o	5 Comparison with related work Preliminary work on SF extraction from coq~ora was done by (Brent, 1991; Brunt, 1993; Brent, 1994) and (Webster and Marcus, 1989; Ushioda et al. , 1993).
C02-1007	J93-1003	o	However, Dunning (1993) pointed out that for the purpose of corpus statistics, where the sparseness of data is an important issue, it is better to use the log-likelihood ratio.
C02-1016	J93-1003	o	In the first step, the scores are initialized according to the G 2 statistic (Dunning, 1993).
C02-1040	J93-1003	o	We describe the experiment in greater detail 2The particular verbs selected were looked up in (Levin, 1993) and the class for each verb in the classification system defined in (Stevenson and Merlo, 1997) was selected with some discussion with linguists.
C02-1040	J93-1003	o	For example, in John saw Mary yesterday at the station, only John and Mary are required arguments while the other constituents are optional (adjuncts).3 The problem of SF identification using statistical methods has had a rich discussion in the literature (Ushioda et al. , 1993; Manning, 1993; Briscoe and Carroll, 1997; Brent, 1994) (also see the refences cited in (Sarkar and Zeman, 2000)).
C02-1040	J93-1003	o	ther background on this method of hypothesis testing the reader is referred to (Bickel and Doksum, 1977; Dunning, 1993).
C02-1040	J93-1003	o	Using the values computed above: p1 = k1n 1 p2 = k2n 2 p = k1+k2n 1+n2 Taking these probabilities to be binomially distributed, the log likelihood statistic (Dunning, 1993) is given by: 2 log = 2[log L(p1;k1;n1)+log L(p2;k2;n2) log L(p;k1;n2) log L(p;k2;n2)] where, log L(p;n;k)=k log p+(n k) log(1 p) According to this statistic, the greater the value of 2 log for a particular pair of observed fra…
C02-1065	J93-1003	o	As the strength of relevance between a target compound noun t and its co-occurring word r, the feature value of r, w(t;r) is deflned by the log likelihood ratio (Dunning, 1993) 1 as follows.
C02-1125	J93-1003	p	For instance, the mutual information (Church et al. 1990) and log-likelihood ratio (Dunning 1993; Cohen 1995) have been widely used for extracting word bigrams.
C02-1125	J93-1003	o	The value of Dist(D(T)) can be defined in various ways, and they found that using log-likelihood ratio (see Dunning 1993) worked best which is represented as follows: 0 # log )(# log D K k TD k k i M ii i i M ii i == , where k i and K i are the frequency of a word w i in D(W) and D 0 respectively, and {w 1,,w M } is the set of all words in D 0 . As stated in introduction, Dist(D(T)) is normalized…
C02-1130	J93-1003	o	In order to avoid this problem we implemented a simple bootstrapping procedure in which a seed data set of 100 instances of each of the eight categories was hand tagged and used to generate a decision list classifier using the C4.5 algorithm (Quinlan, 1993) with the word frequency and topic signature features described below.
C02-1130	J93-1003	o	The topic signatures are automatically generated for each specific term by computing the likelihood ratio (-score) between two hypotheses (Dunning, 1993).
C02-1130	J93-1003	o	The scores were then weighted by the inverse of their height in the tree and then summed together, similarly to the procedure in (Resnik, 1993).
C02-1130	J93-1003	o	Methods 4.1 Experiment 1: Held out data To examine the generalizability of classifiers trained on the automatically generated data, a C4.5 decision tree classifier (Quinlan, 1993) was trained and tested on the held out test set described above.
C02-1166	J93-1003	o	Each word i in the context vector of w is then weighted with a measure of its association with w. We chose the loglikelihood ratio test, (Dunning, 1993), to measure this association the context vectors of the target words are then translated with our general bilingual dictionary, leaving the weights unchanged (when several translations are proposed by the dictionary, we consider all of them with …
C02-2003	J93-1003	o	3.1 The Likelihood Ratio We adopted a method for collocation discovery based on the likelihood ratio (Dunning, 1993).
C02-2005	J93-1003	o	The starting point is the log likelihood ratio (log , Dunning 1993).
C02-2005	J93-1003	o	Its distribution is asymptotic to a 2 distribution and can hence be used as a test statistic (Dunning 1993).
C02-2005	J93-1003	p	(3) () () 0 log 2 log A LH LH = 1 Problems for an unscaled log approach Although log identifies collocations much better than competing approaches (Dunning 1993) in terms of its recall, it suffers from its relatively poor precision rates.
C04-1088	J93-1003	o	We have begun experimenting with log likelihood ratio (Dunning 1993) as a thresholding technique.
C04-1094	J93-1003	o	In the iNeast system (Leuski et al. , 2003), the identification of relevant terms is oriented towards multi-document summarization, and they use a likelihood ratio (Dunning, 1993) which favours terms which are representative of the set of documents as opposed to the full collection.
C04-1111	J93-1003	o	We apply the log likelihood principle (Dunning 1993) to compute this score.
C04-1121	J93-1003	o	The measure of predictiveness we employed is log likelihood ratio with respect to the target variable (Dunning 1993).
C04-1136	J93-1003	o	The candidates were then ranked according to the scores assigned by four association measures: the log-likelihood ratio G2 (Dunning, 1993), Pearsons chi-squared statistic X2 (Manning and Schutze, 1999, 169172), the t-score statistic t (Church et al. , 1991), and mere cooccurrence frequency f.4 TPs were identified according to the definition of Krenn (2000).
C04-1136	J93-1003	p	The evaluation results also confirm the argument of Dunning (1993), who suggested G2 as a more robust alternative to X2.
C04-1141	J93-1003	o	Smadja (1993), which is the classic work on collocation extraction, uses a two-stage filtering model in which, in the first step, n-gram statistics determine possible collocations and, in the second step, these candidates are submitted to a syntactic valida7Of course, lexical material is always at least partially dependent on the domain in question.
C04-1141	J93-1003	o	Almost all of these measures can be grouped into one of the following three categories: a0 frequency-based measures (e.g. , based on absolute and relative co-occurrence frequencies) a0 information-theoretic measures (e.g. , mutual information, entropy) a0 statistical measures (e.g. , chi-square, t-test, log-likelihood, Dices coefficient) The corresponding metrics have been extensively discussed i…
C96-2098	J93-1003	o	2.2 The Choice of Co-occurrence ~qeasure and Matrix Distance There :~:c many alternatives to measure cooccurrence between two words x and y (Church, 1990; Dunning, 1993).
D07-1052	J93-1003	o	However, while similarity measures (such as WordNet distance or Lins similarity metric) only detect cases of semantic similarity, association measures (such as the ones used by Poesio et al. , or by Garera and Yarowsky) also find cases of associative bridg497 Lin98 RFF TheY TheY:G2 PL03 Land (country/state/land) Staat Staat Kemalismus Regierung Kontinent state state Kemalism government continent …
D08-1048	J93-1003	o	As association measure we apply log-likelihood ratio (Dunning, 1993) to normalized frequency.
D09-1040	J93-1003	o	Beside simple cooccurrence counts within sliding windows, other SoA measures include functions based on TF/IDF (Fung and Yee, 1998), mutual information (PMI) (Lin, 1998), conditional probabilities (Schuetze and Pedersen, 1997), chi-square test, and the loglikelihood ratio (Dunning, 1993).
D09-1040	J93-1003	o	1 Introduction Phrase-based systems, flat and hierarchical alike (Koehn et al., 2003; Koehn, 2004b; Koehn et al., 2007; Chiang, 2005; Chiang, 2007), have achieved a much better translation coverage than wordbased ones (Brown et al., 1993), but untranslated words remain a major problem in SMT.
D09-1051	J93-1003	o	Many studies on collocation extraction are carried out based on co-occurring frequencies of the word pairs in texts (Choueka et al., 1983; Church and Hanks, 1990; Smadja, 1993; Dunning, 1993; Pearce, 2002; Evert, 2004).
D09-1051	J93-1003	o	Thus the alignment set is denoted as }&],1[|),{( ialiaiA ii = . We adapt the bilingual word alignment model, IBM Model 3 (Brown et al., 1993), to monolingual word alignment.
D09-1066	J93-1003	p	One popular and statistically appealing such measure is Log-Likelihood (LL) (Dunning, 1993).
D09-1081	J93-1003	o	For example, in this work we use loglikelihood ratio (Dunning, 1993) to determine the SoA between a word sense and co-occurring words, and cosine to determine the distance between two DPWSs log likelihood vectors (McDonald, 2000).
D09-1081	J93-1003	p	This further supports the claim by Dunning (1993) that loglikelihood ratio is much less sensitive than pmi to low counts.
D09-1154	J93-1003	o	We then scored each query pair (q1,q2) in this subset using the log-likelihood ratio (LLR, Dunning, 1993) between q1 and q2, which measures the mutual dependence within the context of web search queries (Jones et al., 2006a).
E06-1018	J93-1003	o	The significance values are obtained using the loglikelihood measure assuming a binomial distribution for the unrelatedness hypothesis (Dunning, 1993).
E09-1074	J93-1003	o	As a result, we can use collocation measures like point-wise mutual information (Church and Hanks, 1989) or the log-likelihood ratio (Dunning, 1993) to predict the strong association for a given cue.
E09-2012	J93-1003	p	By default, the log-likelihood ratio measure (LLR) is proposed, since it was shown to be particularly suited to language data (Dunning, 1993).
E95-1008	J93-1003	o	Collocation map that is first suggested in (Itan 1993) is a sigmoid belief network with words as probabilistic variables.
E95-1008	J93-1003	p	This results also agree with Dunning's argument about overestimation on the infrequent occurrences in which many infrequent pairs tend to get higher estimation (Dunning 1993).
E95-1008	J93-1003	o	The problem is due to the assumption of normality in naive frequency based statistics according to Dunning (1993).
E99-1005	J93-1003	o	Proceedings of EACL '99 Determinants of Adjective-Noun Plausibility Maria Lapata and Scott McDonald and Frank Keller School of Cognitive Science Division of Informatics, University of Edinburgh 2 Buccleuch Place, Edinburgh EH8 9LW, UK {mlap, scottm, keller} @cogsci.ed.ac.uk Abstract This paper explores the determinants of adjective-noun plausibility by using correlation analysis to compare judgem…
E99-1005	J93-1003	o	Conditional probability, the log-likelihood ratio, and Resnik's (1993) selectional association measure were also significantly correlated with plausibility ratings.
E99-1005	J93-1003	o	The research presented in this paper is similar in motivation to Resnik's (1993) work on selectional restrictions.
E99-1005	J93-1003	o	We employ the loglikelihood ratio as a measure of the collocational status of the adjective-noun pair (Dunning, 1993; Daille, 1996).
E99-1005	J93-1003	o	We estimated the probabilities P(c I Pi) and P(c) similarly to Resnik (1993) by using relative frequencies from the BNC, together with WordNet (Miller et al. , 1990) as a source of taxonomic semantic class information.
H05-1013	J93-1003	o	The second attempts to instill knowledge of collocations in the data; we use the technique described by (Dunning, 1993) to compute multi-word expressions and then mark words that are commonly used as such with a feature that expresses this fact.
H05-1089	J93-1003	o	1 Introduction Word associations (co-occurrences) have a wide range of applications including: Speech Recognition, Optical Character Recognition and Information Retrieval (IR) (Church and Hanks, 1991; Dunning, 1993; Manning and Schutze, 1999).
H05-1089	J93-1003	o	Many studies focus on rare words (Dunning, 1993; Moore, 2004); butterflies are more interesting than moths.
H05-1113	J93-1003	o	Several other measures like Log-Likelihood (Dunning, 1993), Pearsons a2a4a3 (Church et al. , 1991), Z-Score (Church et al. , 1991), Cubic Association Ratio (MI3), etc. , have been also proposed.
I08-1013	J93-1003	o	5http://cl.cs.okayama-u.ac.jp/rsc/ jacabit/ a4a6a5 which gathers the set of co-occurrence units a7 associated with the number of times that a7 and a2 occur together a8a6a9a10a9 a5 a11 . In order to identify speci c words in the lexical context and to reduce word-frequency effects, we normalize context vectors using an association score such as Mutual Information (Fano, 1961) or Log-likelihood (Du…
I08-1013	J93-1003	o	4 Pattern switching The compositional translation presents problems which have been reported by (Baldwin and Tanaka, 2004; Brown et al., 1993): Fertility SWTs and MWTs are not translated by a term of a same length.
I08-1038	J93-1003	o	Many methods have been proposed to measure the co-occurrence relation between two words such as 2 (Church and Mercer,1993) , mutual information (Church and Hanks, 1989; Pantel and Lin, 2002), t-test (Church and Hanks, 1989), and loglikelihood (Dunning,1993).
I08-1059	J93-1003	o	Before training the classifiers, we perform feature ablation by imposing a count cutoff of 10, and by limiting the number of features to the top 75K features in terms of log likelihood ratio (Dunning 1993).
I08-2134	J93-1003	p	All the enumerated segment pairs are listed in the following table: Feature x,y Feature x,y AM1+1 c1, c0 AM2+1 c2c1, c0 AM1+2 c1, c0c1 AM2+2 c2c1, c0c1 AM1+3 c1, c0c1c2 AM3+1 c3c2c1, c0 We use Dunnings method (Dunning, 1993) because it does not depend on the assumption of normality and it allows comparisons to be made between the signiflcance of the occurrences of both rare and common phenomenon.
I08-2134	J93-1003	o	(Choueka, 1988) regarded MWE as connected collocations: a sequence of neighboring words whose exact meaning cannot be derived from the meaning or connotation of its components, which means that MWEs also have low ST. As some pioneers provide MWE identiflcation methods which are based on association metrics (AM), such as likelihood ratio (Dunning, 1993).
J00-2004	J93-1003	o	A boundary-based model of co-occurrence assumes that both halves of the bitext have been segmented into s segments, so that segment Ui in one half of the bitext and segment Vi in the other half are mutual translations, 1 < i < s. Under the boundary-based model of co-occurrence, there are several ways to compute co-occurrence counts cooc(u, v) between word types u and v. In the models of Brown, De…
J00-2004	J93-1003	o	Due to the parameter interdependencies introduced by the one-to-one assumption, we are unlikely to find a method for decomposing the assignments into parameters that can be estimated independently of each other as in Brown et al. \[1993b, Equation 26\]).
J00-2004	J93-1003	p	In informal experiments described elsewhere (Melamed 1995), I found that the G 2 statistic suggested by Dunning (1993) slightly outperforms 2.
J00-2004	J93-1003	o	Until now, translation models have been evaluated either subjectively (e.g. White and O'Connell 1993) or using relative metrics, such as perplexity with respect to other models (Brown et al. 1993b).
J00-2004	J93-1003	o	Bilingual lexicographers can work with bilingual concordancing software that can point them to instances of any link type induced from a bitext and display these instances sorted by their contexts (e.g. Simard, Foster, and Perrault 1993).
J00-2004	J93-1003	o	The performance of cross-language information retrieval with a uniform T is likely to be limited in the same way as the performance of conventional information retrieval without term-frequency information, i.e., where the system knows which terms occur in which documents, but not how often (Buckley 1993).
J00-2004	J93-1003	o	(1993b), this model is symmetric, because both word bags are generated together from a joint probability distribution.
J00-3001	J93-1003	o	Dunning (1993) has called attention to the log-likelihood ratio, G 2, as appropriate for the analysis of such contingency tables, especially when such contingency tables concern very low frequency words.
J02-2003	J93-1003	o	Dunning (1993) argues for the use of G 2 rather than X 2, based on an analysis of the sampling distributions of G 2 and X 2, and results obtained when using the statistics to acquire highly associated bigrams.
J02-2003	J93-1003	o	8 An alternative formula for G 2 is given in Dunning (1993), but the two are equivalent.
J02-2003	J93-1003	o	Dunning (1993) argues for the use of G 2 rather than X 2, based on the claim that the sampling distribution of G 2 approaches the true chi-square distribution quicker than the sampling distribution of X 2 . However, Agresti (1996, page 34) makes the opposite claim: The sampling distributions of X 2 and G 2 get closer to chi-squared as the sample size n increasesThe convergence is quicker for X 2 …
J02-2003	J93-1003	o	Alternative Class-Based Estimation Methods The approaches used for comparison are that of Resnik (1993, 1998), subsequently developed by Ribas (1995), and that of Li and Abe (1998), which has been adopted by McCarthy (2000).
J02-2003	J93-1003	o	The X 2 statistic is performing at least as well as G 2, and the results show that the average level of generalization is slightly higher for G 2 than X 2 . This suggests a possible explanation for the results presented here and those in Dunning (1993): that the X 2 statistic provides a less conservative test when counts in the contingency table are low.
J02-4002	J93-1003	o	(The example paper we use throughout the article is F. Pereira, N. Tishby, and L. Lees Distributional Clustering of English Words [ACL-1993, cmp lg/9408011]; it was chosen because it is the paper most often cited within our collection).
J02-4002	J93-1003	o	We measured associations using the log-likelihood measure (Dunning 1993) for each combination of target category and semantic class by converting each cell of the contingency into a 22 contingency table.
J02-4002	J93-1003	o	There are good reasons for using such a hand-crafted, genre-specific verb lexicon instead of a general resource such as WordNet or Levins (1993) classes: Many verbs used in the domain of scientific argumentation have assumed a specialized meaning, which our lexicon readily encodes.
J06-1005	J93-1003	o	Their systems output was an ordered list of possible parts according to some statistical metrics (e.g., the log-likelihood metric (Dunning 1993)).
J06-1005	J93-1003	o	5 The SemCor collection (Miller et al., 1993) is a subset of the Brown Corpus and consists of 352 news articles distributed into three sets in which the nouns, verbs, adverbs, and adjectives have been manually tagged with their corresponding WordNet senses and part-of-speech tags using Brills tagger (1995).
J06-3001	J93-1003	o	Introduction The automated analysis of large corpora has many useful applications (Church and Mercer 1993).
J06-3001	J93-1003	o	Other corpus-based methods determine associations between words (Grefenstette 1992; Dunning 1993; Lin et al. 1998), which yields a basis for computing thesauri, or dictionaries of terminological expressions and multiword lexemes (Gaizauskas, Demetriou, and Humphreys 2000; Grefenstette 2001).
J06-3001	J93-1003	o	From multilingual texts, translation lexica can be generated (Gale and Church 1991; Kupiec 1993; Kumano and Hirakawa 1994; Boutsis, Piperidis, and Demiros 1999; Grefenstette 1999).
J06-4003	J93-1003	o	In the usual case considered by Dunning (1993) and discussed by Manning and Sch utze (1999), the right-hand side of the equation is larger than the left-hand side.
J06-4003	J93-1003	o	As has been pointed out by Dunning (1993), the calculation of log assumes a binomial distribution.
J06-4003	J93-1003	o	A period should therefore be interpreted as an abbreviation marker and not as a sentence boundary marker if the two tokens surrounding it can indeed be considered as a collocation according to Dunnings (1993) original log-likelihood ratio amended with the one-sidedness constraint introduced in Section 2.2.
J06-4003	J93-1003	o	For English, we have used sections 03-06 of the WSJ portion of the Penn Treebank (Marcus, Santorini, and Marcinkiewicz 1993) distributed by the Linguistic Data Consortium (LDC), which have frequently been used to evaluate sentence boundary detection systems before; compare Section 7.
J06-4003	J93-1003	o	The usefulness of likelihood ratios for collocation detection has been made explicit by Dunning (1993) and has been confirmed by an evaluation of various collocation detection methods carried out by Evert and Krenn (2001).
J06-4003	J93-1003	o	2.1 Likelihood Ratios in the Type-based Stage The log-likelihood ratio by Dunning (1993) tests whether the probability of a word is dependent on the occurrence of the preceding word type.
J07-2002	J93-1003	p	In our experiments, we follow Lowe and McDonald (2000) in using the well-known log-likelihood ratio G 2 (Dunning 1993).
J07-3003	J93-1003	o	One could use the estimated co-occurrences from a small sample to compute the test statistics, most commonly Pearsons chi-squared test, the likelihood ratio test, Fishers exact test, cosine similarity, or resemblance (Jaccard coefficient) (Dunning 1993; Manning and Schutze 1999; Agresti 2002; Moore 2004).
J07-3003	J93-1003	o	1 Word associations (co-occurrences, or joint frequencies) have a wide range of applications including: speech recognition, optical character recognition, and information retrieval (IR) (Salton 1989; Church and Hanks 1991; Dunning 1993; Baeza-Yates and Ribeiro-Neto 1999; Manning and Schutze 1999).
J94-4005	J93-1003	o	The third function is an original variant of the second; the fourth is original; and the fifth is prompted by the arguments of Dunning (1993).
J94-4005	J93-1003	o	Lexical collocation functions, especially those determined statistically, have recently attracted considerable attention in computational linguistics (Calzolari and Bindi 1990; Church and Hanks 1990; Sekine et al. 1992; Hindle and Rooth 1993) mainly, though not exclusively, for use in disambiguation.
N03-1018	J93-1003	o	translation lexicon entries were scored according to the log likelihood ratio (Dunning, 1993) (cf.
N03-1032	J93-1003	o	Dunning (1993) also used windows of size 2, which corresponds to word bigrams.
N03-1032	J93-1003	o	3.3 Syntax based approach An alternative to the Window and Document-oriented approach is to use syntactical information (Grefenstette, 1993).
N03-1032	J93-1003	o	Dunning (1993) used a likelihood ratio to test word similarity under the assumption that the words in text have a binomial distribution.
N03-1032	J93-1003	o	1 Introduction Many different statistical tests have been proposed to measure the strength of word similarity or word association in natural language texts (Dunning, 1993; Church and Hanks, 1990; Dagan et al. , 1999).
N04-1008	J93-1003	o	The chunker is trained on the answer side of the Training corpus in order to learn 2 and 3word collocations, defined using the likelihood ratio of Dunning (1993).
N04-1038	J93-1003	o	BABAR uses the log-likelihood statistic (Dunning, 1993) to evaluate the strength of a co-occurrence relationship.
N07-1014	J93-1003	o	For comparing the sentence generator sample to the English sample, we compute log-likelihood statistics (Dunning, 1993) on neighboring words that at least co-occur twice.
N07-1014	J93-1003	o	Significant neighbor-based co-occurrence: As discussed in (Dunning 1993), it is possible to measure the amount of surprise to see two neighboring words in a corpus at a certain frequency under the assumption of independence.
N07-1014	J93-1003	o	We use the log-likelihood ratio for determining significance as in (Dunning, 1993), but other measures are possible as well.
N07-3010	J93-1003	o	Schtze, 1993) is not suited to highly skewed distributions omni-present in natural language.
N07-3010	J93-1003	p	Throughout, the likelihood ratio (Dunning, 1993) is used as significance measure because of its stable performance in various evaluations, yet many more measures are possible.
N09-1022	J93-1003	o	We then ranked the collected query pairs using loglikelihoodratio(LLR)(Dunning, 1993), whichmeasures the dependence between q1 and q2 within the context of web queries (Jones et al., 2006b).
P01-1025	J93-1003	o	The measures2 Mutual Information (a0a2a1 ) (Church and Hanks, 1989), the log-likelihood ratio test (Dunning, 1993), two statistical tests: t-test and a3a5a4 -test, and co-occurrence frequency are applied to two sets of data: adjective-noun (AdjN) pairs and preposition-noun-verb (PNV) triples, where the AMs are applied to (PN,V) pairs.
P01-1025	J93-1003	o	the remarks on the a3 a4 measure in (Dunning, 1993)).
P02-1054	J93-1003	o	Substituting the probabilities in the PMI formula with the previously introduced Web statistics, we obtain: a15a17a16a25a18a26a11a22a21 Qspa49a6a50a22a51a6a52 Aspa24 a15a17a16a25a18a26a11a22a21 Qspa24a56a55a57a15a33a16a19a18a26a11a6a21 Aspa24 a55 a38 a1a6a39a17a34a40a1a8a41a45a43a46a11 Maximal Likelihood Ratio (MLHR) is also used for word co-occurrence mining (Dunning, 1993).
P02-1058	J93-1003	o	Proceedings of the 40th Annual Meeting of the Association for In a key step for locating important sentences, NeATS computes the likelihood ratio (Dunning, 1993) to identify key concepts in unigrams, bigrams, and trigrams1, using the ontopic document collection as the relevant set and the off-topic document collection as the irrelevant set.
P03-1012	J93-1003	o	These methods often involve using a statistic such as 2 (Gale and Church, 1991) or the log likelihood ratio (Dunning, 1993) to create a score to measure the strength of correlation between source and target words.
P03-1012	J93-1003	o	These constraints tie words in such a way that the space of alignments cannot be enumerated as in IBM models 1 and 2 (Brown et al. , 1993).
P03-1017	J93-1003	o	Each element of the resulting vector was replaced with its log-likelihood value (see Definition 10 in Section 2.3) which can be considered as an estimate of how surprising or distinctive a co-occurrence pair is (Dunning, 1993).
P03-1030	J93-1003	o	Our approach was to identify a parallel corpus of manually and automatically transcribed documents, the TDT2 corpus, and then use a statistical approach (Dunning, 1993) to identify tokens with significantly Table 5: Impact of recall and precision enhancing devices.
P03-1030	J93-1003	o	Second, the significance of the K-S distance in case of the null hypothesis (data sets are drawn from same distribution) can be calculated (Press et al. , 1993).
P03-2021	J93-1003	o	NeATS computes the likelihood ratio (Dunning, 1993) to identify key concepts in unigrams, bigrams, and trigrams and clusters these concepts in order to identify major subtopics within the main topic.
P04-1022	J93-1003	o	In addition to collocation translation, there is also some related work in acquiring phrase or term translations from parallel corpus (Kupiec, 1993; Yamamoto and Matsumoto 2000).
P04-1022	J93-1003	o	We have: )|(),|(),|( )|,,()|( 21 21 trictrictric trictritri erpercpercp ecrcpecp = = (6) Assumption 2: For an English triple tri e, assume that i c only depends on {1,2}) (i i e, and c r only depends on e r . Equation (6) is rewritten as: )|()|()|( )|(),|(),|()|( 2211 21 ec trietrictrictritri rrpecpecp erpercpercpecp = = (7) Notice that )|( 11 ecp and )|( 22 ecp are translation probabilities with…
P04-1066	J93-1003	o	To test whether a better set of initial parameter estimates can improve Model 1 alignment accuracy, we use a heuristic model based on the loglikelihood-ratio (LLR) statistic recommended by Dunning (1993).
P04-3002	J93-1003	p	In order to filter some noise caused by the error alignment links, we only retain those translation pairs whose translation probabilities are above a threshold 1 D 1 or co-occurring frequencies are above a threshold 2 . When we train the IBM statistical word alignment model with a limited bilingual corpus in the specific domain, we build another translation dictionary with the same method as for …
P04-3019	J93-1003	o	Smadja (1993) also detailed techniques for collocation extraction and developed a program called XTRACT, which is capable of computing flexible collocations based on elaborated statistical calculation.
P04-3019	J93-1003	p	Moreover, log likelihood ratios are regarded as a more effective method to identify collocations especially when the occurrence count is very low (Dunning, 1993).
P05-1058	J93-1003	o	2 Statistical Word Alignment According to the IBM models (Brown et al. , 1993), the statistical word alignment model can be generally represented as in Equation (1).
P05-1058	J93-1003	o	= == = = m aj j m j aj l i i l i ii m j j mlajdeft en pp m ap 0:1 11 1 2 0 0 0 ),( ),,|()|( ! )|( )|,Pr()|,( 00 eef (3) 1 A cept is defined as the set of target words connected to a source word (Brown et al. , 1993).
P05-1058	J93-1003	o	In order to filter the noise caused by the error alignment links, we only retain those translation pairs whose log-likelihood ratio scores (Dunning, 1993) are above a threshold.
P05-1075	J93-1003	o	A variety of methods have been applied, ranging from simple frequency (Justeson & Katz 1995), modified frequency measures such as c-values (Frantzi, Anadiou & Mima 2000, Maynard & Anadiou 2000) and standard statistical significance tests such as the t-test, the chi-squared test, and loglikelihood (Church and Hanks 1990, Dunning 1993), and information-based methods, e.g. pointwise mutual informati…
P05-1075	J93-1003	o	Dunning 1993) or else (as with mutual information) eschew significance testing in favor of a generic information-theoretic approach.
P06-1011	J93-1003	o	2.2 Using Log-Likelihood-Ratios to Estimate Word Translation Probabilities Our method for computing the probabilistic translation lexicon LLR-Lex is based on the the Log2http://www.fjoch.com/GIZA++.html Likelihood-Ratio (LLR) statistic (Dunning, 1993), which has also been used by Moore (2004a; 2004b) and Melamed (2000) as a measure of word association.
P06-1120	J93-1003	o	Finally, the loglikelihood ratios test (henceforth LLR) (Dunning, 1993) is applied on each set of pairs.
P06-2007	J93-1003	o	This metric tests the hypothesis that the probability of phrase is the same whether phrase has been seen or not by calculating the likelihood of the observed data under a binomial distribution using probabilities derived using each hypothesis (Dunning, 1993).
P06-2016	J93-1003	o	This method uses mutual information and loglikelihood, which Dunning (1993) used to calculate the dependency value between words.
P06-2020	J93-1003	o	To identify these terms,weusethelog-likelihoodstatisticsuggested by Dunning (Dunning 1993) and first used in summarization by Lin and Hovy (Hovy and Lin 2000).
P06-3002	J93-1003	o	Partitioning 2: Medium and low frequency words As noted in (Dunning, 1993), log-likelihood statistics are able to capture word bi-gram regularities.
P06-3014	J93-1003	o	(ii) Apply some statistical tests such as the Binomial Hypothesis Test (Brent, 1993) and loglikelihood ratio score (Dunning, 1993) to SCCs to filter out false SCCs on the basis of their reliability and likelihood.
P06-3014	J93-1003	o	1 Introduction Robust statistical syntactic parsers, made possible by new statistical techniques (Collins, 1999; Charniak, 2000; Bikel, 2004) and by the availability of large, hand-annotated training corpora such as WSJ (Marcus et al. , 1993) and Switchboard (Godefrey et al. , 1992), have had a major impact on the field of natural language processing.
P07-1070	J93-1003	o	Such measures as mutual information (Turney 2001), latent semantic analysis (Landauer et al. , 1998), log-likelihood ratio (Dunning, 1993) have been proposed to evaluate word semantic similarity based on the co-occurrence information on a large corpus.
P09-2017	J93-1003	o	Log-likelihood ratio (G2) (Dunning, 1993) with respect to a large reference corpus, Web 1T 5-gram Corpus (Brants and Franz, 2006), is used to capture the contextually relevant nouns.
P09-2062	J93-1003	o	We compute log-likelihood significance between features and target nouns (as in (Dunning, 1993)) and keep only the most significant 200 features per target word.
P95-1054	J93-1003	o	Many researchers ((Smadja, 1991); (Srihari & Baltus, 1993)) have suggested that the informationtheoretic notion of mutual information score (MIS) directly captures the idea of context.
P95-1054	J93-1003	o	It forms a baseline for performance evaluations, but is prone to sparse data problems (Dunning, 1993).
P97-1009	J93-1003	o	64 Table 1: Subjects of "employ" with highest likelihood ratio word freq logA word freq logA bRG 64 50.4 plant 14 31.0 company 27 28.6 operation 8 23.0 industry 9 14.6 firm 8 13.5 pirate 2 12.1 unit 9 9.32 shift 3 8.48 postal service 2 7.73 machine 3 6.56 corporation 3 6.47 manufacturer 3 6.21 insurance company 2 6.06 aerospace 2 5.81 memory device 1 5.79 department 3 5.55 foreign office 1 5.41 e…
P97-1009	J93-1003	o	The likelihood ratio is obtained by treating word and Ic as a bigram and computed with the formula in (Dunning, 1993).
P97-1046	J93-1003	o	(1990, 1993), these models have non-uniform linguistically motivated structure, at present coded by hand.
P97-1046	J93-1003	o	Dunning 1993), make use of both positive and negative instances of performing a task.
P97-1046	J93-1003	o	5 Effectiveness Comparison 5.1 English-Chinese ATIS Models Both the transfer and transducer systems were trained and evaluated on English-to-Mandarin Chinese translation of transcribed utterances from the ATIS corpus (Hirschman et al. 1993).
P97-1063	J93-1003	o	(Macklovitch, 1994; Melamed, 1996b)), concordancing for bilingual lexicography (Catizone et al. , 1993; Gale & Church, 1991), computerassisted language learning, corpus linguistics (Melby.
P97-1063	J93-1003	o	The co-occurrence relation can also be based on distance in a bitext space, which is a more general representations of bitext correspondence (Dagan et al. , 1993; Resnik & Melamed, 1997), or it can be restricted to words pairs that satisfy some matching predicate, which can be extrinsic to the model (Melamed, 1995; Melamed, 1997).
P97-1063	J93-1003	o	For each co-occurring pair of word types u and v, these likelihoods are initially set proportional to their co-occurrence frequency n(u,v) and inversely proportional to their marginal frequencies n(u) and n(v) z, following (Dunning, 1993) 2.
P97-1063	J93-1003	o	1 Introduction Over the past decade, researchers at IBM have developed a series of increasingly sophisticated statistical models for machine translation (Brown et al. , 1988; Brown et al. , 1990; Brown et al. , 1993a).
P97-1063	J93-1003	o	Table look-up using an explicit translation lexicon is sufficient and preferable for many multilingual NLP applications, including "crummy" MT on the World Wide Web (Church & I-Iovy, 1993), certain machine-assisted translation tools (e.g.
P98-1074	J93-1003	o	1 Introduction Early works, (Gale and Church, 1993; Brown et al. , 1993), and to a certain extent (Kay and R6scheisen, 1993), presented methods to ex~.:'~.ct bi'_.'i~gua!
P98-1074	J93-1003	o	Probabilities based on relative frequencies, or derived fl'om the measure defined in (Dunning, 1993), for example, allow to take this fact into account.
P98-2182	J93-1003	o	For the final ranking, we chose the log likelihood statistic outlined in Dunning (1993), which is based upon the co-occurrence counts of all nouns (see Dunning for details).
P99-1032	J93-1003	o	In this work, model fit is reported in terms of the likelihood ratio statistic, G 2, and its significance (Read and Cressie, 1988; Dunning, 1993).
P99-1041	J93-1003	o	It is clear that Appendix B contains far fewer true non-compositional phrases than Appendix A. 7 Related Work There have been numerous previous research on extracting collocations from corpus, e.g., (Choueka, 1988) and (Smadja, 1993).
P99-1041	J93-1003	o	We parsed a 125-million word newspaper corpus with Minipar, 1 a descendent of Principar (Lin, 1993; Lin, 1994), and extracted dependency relationships from the parsed corpus.
P99-1041	J93-1003	o	The frequency counts of dependency relationships are filtered with the loglikelihood ratio (Dunning, 1993).
P99-1041	J93-1003	o	Not only many combinations are found in the corpus, many of them have very similar mutual information values to that of 318 Table 2: economic impact verb economic financial political social budgetary ecological economic economic economic economic economic economic economic economic economic object impact impact impact impact impact impact effect implication consequence significance fallout reperc…
P99-1041	J93-1003	o	A total of 216 collocations were extracted, shown in Appendix A. We compared the collocations in Appendix A with the entries for the above 10 words in the NTC's English Idioms Dictionary (henceforth NTC-EID) (Spears and Kirkpatrick, 1993), which contains approximately 6000 definitions of idioms.
P99-1051	J93-1003	o	Levin (1993) assumes that the syntactic realization of a verb's arguments is directly correlated with its meaning (cf.
P99-1051	J93-1003	o	We also experimented with a method suggested by Brent (1993) which applies the binomial test on frame frequency data.
P99-1051	J93-1003	o	For instance, the to-PP frame is poorly' represented in the syntactically annotated version of the Penn Treebank (Marcus et al. , 1993).
P99-1051	J93-1003	p	We preferred the log-likelihood ratio to other statistical scores, such as the association ratio (Church and Hanks, 1990) or ;(2, since it adequately takes into account the frequency of the co-occurring words and is less sensitive to rare events and corpussize (Dunning, 1993; Daille, 1996).
P99-1067	J93-1003	n	It is faster and more mnemonic than the one in Dunning (1993).
P99-1067	J93-1003	o	However, in yet unpublished work we found that at least for the computation of synonyms and related words neither syntactical analysis nor singular value decomposition lead to significantly better results than the approach described here when applied to the monolingual case (see also Grefenstette, 1993), so we did not try to include these methods in our system.
P99-1067	J93-1003	p	They were based on mutual information (Church & Hanks, 1989), conditional probabilities (Rapp, 1996), or on some standard statistical tests, such as the chi-square test or the loglikelihood ratio (Dunning, 1993).
W00-0901	J93-1003	o	Dunning (1993) reports that we should not rely on the assumption of a normal distribution when performing statistical text analysis and suggests that parametric analysis based on the binomial or multinomial distributions is a better alternative for smaller texts.
W00-1325	J93-1003	o	The different approaches (e.g. Brent, !991, 1993; Ushioda et al. , 1993; Briscoe and Carroll, 1997; Manning, 1993; Carroll and Rooth, 1998; Gahl, 1998; Lapata, 1999; Sarkar and Zeman, 2000) vary largely according to the methods used and the number of SCFS being extracted.
W00-1325	J93-1003	o	According to one account (Briscoe and Carroll, 1997) the majority of errors arise because of the statistical filtering process, which is reported to be particularly unreliable for low frequency SCFs (Brent, 1993; Briscoe and Carroll, 1997; Manning, 1993; Manning and Schiitze, 1999).
W00-1325	J93-1003	o	Adopting the SCF acquisition system of Briscoe and Carroll, we have experimented with an alternative hypothesis test, the binomial log-likelihood ratio (LLR) test (Dunning, 1993).
W00-1325	J93-1003	o	Brent (1993) estimated the error probabilities for each SCF experimentally from the behaviour of his SCF extractor, which detected simple morpho-syntactic cues in the corpus data.
W00-1325	J93-1003	p	2.2.2 The Binomial Log Likelihood Ratio as a Statistical Filter Dunning (1993) demonstrates the benefits of the LLR statistic, compared to Pearson's chisquared, on the task of ranking bigram data.
W01-0513	J93-1003	o	We then rank-order the P X|Y MI XY M Z Pr Z|Y MI ZY G092log [P X P Y P X P Y ] f Y [P XY P XY ] f XY [P XY P XY ] f XY M iG13X,X} jG13Y,Y} (f ij G09 ij ) 2 ij f XY G09 XY XY (1G09( XY /N)) f XY G09 XY f XY (1G09(f XY /N)) Table 1: Probabilistic Approaches METHOD FORMULA Frequency (Guiliano, 1964) f XY Pointwise Mutual Information (MI) (Fano, 1961; Church and Hanks, 1990) log (P / PP) 2XY XY Selec…
W01-0513	J93-1003	o	Since we need knowledge-poor Daille, 1996) induction, we cannot use human-suggested filtering Chi-squared (G24 ) 2 (Church and Gale, 1991) Z-Score (Smadja, 1993; Fontenelle, et al. , 1994) Students t-Score (Church and Hanks, 1990) n-gram list in accordance to each probabilistic algorithm.
W01-0513	J93-1003	o	In particular, we use a randomly-selected corpus the first five columns as information-like. consisting of a 6.7 million word subset of the TREC Similarly, since the last four columns share databases (DARPA, 1993-1997).
W01-1411	J93-1003	o	As a measure of association, we use the loglikelihood-ratio statistic recommended by Dunning (1993), which is the same statistic used by Melamed to initialize his models.
W02-0906	J93-1003	o	Method Number of frames Number of verbs Linguistic resources F-Score (evaluation based on a gold standard) Coverage on a corpus C. Manning (1993) 19 200 POS tagger + simple finite state parser 58 T. Briscoe & J. Carroll (1997) 161 14 Full parser 55 A. Sarkar & D. Zeman (2000) 137 914 Annotated treebank 88 D. Kawahara et al.
W02-0909	J93-1003	o	For each cell in the contingency table, the expected counts are: mi j = ni+n+ jn++ . The measures are calculated as (Pedersen, 1996): 2 = i;j (ni j mi j) 2 mi j LL = 2 i;j log2 n 2i j mi j Log-likelihood ratios (Dunning, 1993) are more appropriate for sparse data than chi-square.
W02-2001	J93-1003	o	In the latter case, we use an unsupervised attachment disambiguation method, based on the log-likelihood ratio (\LLR", Dunning (1993)).
W02-2001	J93-1003	o	One aspect of VPCs that makes them dicult to extract (cited in, e.g., Smadja (1993)) is that the verb and particle can be non-contiguous, e.g. hand the paper in and battle right on.
W02-2001	J93-1003	o	One of the earliest attempts at extracting \interrupted collocations" (i.e. non-contiguous collocations, including VPCs), was that of Smadja (1993).
W02-2001	J93-1003	o	2.2 Corpus occurrence In order to get a feel for the relative frequency of VPCs in the corpus targeted for extraction, namely 0 5 10 15 20 25 30 35 40 0 10 20 30 40 50 60 70 VPC types (%) Corpus frequency Figure 1: Frequency distribution of VPCs in the WSJ Tagger correctextracted Prec Rec Ffl=1 Brill 135135 1.000 0.177 0.301 Penn 667800 0.834 0.565 0.673 Table 1: POS-based extraction results the …
W02-2001	J93-1003	o	4 Method-2: Simple Chunk-based Extraction To overcome the shortcomings of the Brill tagger in identifying particles, we next look to full chunk 2Note, this is the same as the maximum span length of 5 used by Smadja (1993), and above the maximum attested NP length of 3 from our corpus study (see Section 2.2).
W03-0201	J93-1003	o	Likelihood ratios are particularly useful when comparing common and rare events (Dunning 1993; Plaunt and Norgard 1998), making them natural here given the rareness of most question categories and the frequency of contributions.
W03-0314	J93-1003	o	For this present work, we use Dunnings log-likelihood ratio statistics (Dunning, 1993) defined as follows: sim = aloga+blogb+clogc+dlogd (a+b)log(a+b)(a+c)log(a+c) (b+d)log(b+d)(c+d)log(c+d) +(a+b+c+d)log(a+b+c+d) For each bilingual pattern EiJj, we compute its similarity score and qualify it as a bilingual sequence-to-sequence correspondence if no equally strong or stronger association for monol…
W03-1101	J93-1003	o	NeATS computes the likelihood ratio (Dunning, 1993) to identify key concepts in unigrams, bigrams, and trigrams, and clusters these concepts in order to identify major subtopics within the main topic.
W03-1108	J93-1003	o	First, word frequencies, context word frequencies in surrounding positions (here three-words window) are computed following a statistics-based metrics, the log-likelihood ratio (Dunning, 1993).
W03-1702	J93-1003	o	To make sense tagging more precise, it is advisable to place constraint on the translation counterpart c of w. SWAT considers only those translations c that has been linked with w based the Competitive Linking Algorithm (Melamed 1997) and logarithmic likelihood ratio (Dunning 1993).
W03-1702	J93-1003	o	There is potential of developing Sense Definition Model to identify and represent semantic and stylistic differentiation reflected in the MRD glosses pointed out in DiMarco, Hirst and Stede (1993).
W03-1717	J93-1003	o	The approach is in the spirit of Smadja (1993) on retrieving collocations from text corpora, but is more integrated with parsing.
W03-1717	J93-1003	o	To prune away those pairs, we used the log-likelihood-ratio algorithm (Dunning, 1993) to compute the degree of association between the verb and the noun in each pair.
W03-1802	J93-1003	p	a list of pilot terms ranked from the most representative of the corpus to the least thanks to the Loglikelihood coefficient introduced by (Dunning, 1993).
W03-1805	J93-1003	o	1 minority report 2 box office 3 scooby doo 4 sixth sense 5 national guard 6 bourne identity 7 air national guard 8 united states 9 phantom menace 10 special effects 11 hotel room 12 comic book 13 blair witch project 14 short story 15 real life 16 jude law 17 iron giant 18 bin laden 19 black people 20 opening weekend 21 bad guy 22 country bears 23 mans man 24 long time 25 spoiler space 26 empire …
W03-1805	J93-1003	o	3 Related work Word collocation Various collocation metrics have been proposed, including mean and variance (Smadja, 1994), the t-test (Church et al. , 1991), the chi-square test, pointwise mutual information (MI) (Church and Hanks, 1990), and binomial loglikelihood ratio test (BLRT) (Dunning, 1993).
W03-1805	J93-1003	o	For our baseline, we have selected the method based on binomial loglikelihood ratio test (BLRT) described in (Dunning, 1993).
W03-1806	J93-1003	o	For that purpose, syntactical (Didier Bourigault, 1993), statistical (Frank Smadja, 1993; Ted Dunning, 1993; Gal Dias, 2002) and hybrid syntaxicostatistical methodologies (Batrice Daille, 1996; JeanPhilippe Goldman et al. 2001) have been proposed.
W03-1806	J93-1003	o	alpha 0 0.1 0.2 0.3 0.4 0.5 Freq=2 13555 13093 12235 11061 10803 10458 Freq=3 4203 3953 3616 3118 2753 2384 Freq=4 1952 1839 1649 1350 1166 960 Freq=5 1091 1019 917 743 608 511 Freq>2 2869 2699 2488 2070 1666 1307 TOTAL 23670 22603 20905 18342 16996 15620 alpha 0.6 0.7 0.8 0.9 1.0 Freq=2 10011 9631 9596 9554 9031 Freq=3 2088 1858 1730 1685 1678 Freq=4 766 617 524 485 468 Freq=5 392 276 232 202 18…
W03-1806	J93-1003	o	On the other hand, purely statistical systems (Frank Smadja, 1993; Ted Dunning, 1993; Gal Dias, 2002) extract discriminating MWUs from text corpora by means of association measure regularities.
W04-1122	J93-1003	o	Presently, many systems (Tan et al, 1999), (Liu, 2000), (Song, 1993), (Luo et al, 2001) focus on online recognition of proper nouns, and have achieved inspiring results in newscorpus but will be deteriorated in special text, such as spoken corpus, novels.
W04-1122	J93-1003	o	Many statistical metrics have been proposed, including pointwise mutual information (MI) (Church et al, 1990), mean and variance, hypothesis testing (t-test, chisquare test, etc.), log-likelihood ratio (LR) (Dunning, 1993), statistic language model (Tomokiyo, et al, 2003), and so on.
W04-1122	J93-1003	o	Relative frequency ratio (RFR) of terms between two different corpora can also be used to discover domain-oriented multi-word terms that are characteristic of a corpus when compared with another (Damerau, 1993).
W04-1122	J93-1003	o	3 Candidates extraction on Suffix array Suffix array (also known as String PATarray)(Manber et al, 1993) is a compact data structure to handle arbitrary-length strings and performs much powerful on-line string search operations such as the ones supported by PAT-tree, but has less space overhead.
W04-1122	J93-1003	o	Candidate term Segment result of GPWS for one sentence, in which term appears / / / / / / / / / / / / / / / / / / / / / / / / / / / / / / / / / Table 2: Examples of candidates eliminated by GPWS 5 Relative frequency ratio against background corpus Relative frequency ratio (RFR) is a useful method to be used to discover characteristic linguistic phenomena of a corpus when compared with another (Da…
W04-1806	J93-1003	o	Information extraction approaches that infer labeled relations either require substantial handcreated linguistic or domain knowledge, e.g., (Craven and Kumlien 1999) (Hull and Gomez 1993), or require human-annotated training data with relation information for each domain (Craven et al. 1998).
W04-1806	J93-1003	o	We use the log likelihood ratio (LLR) (Dunning 1993) given by -2log 2 (H o (p;k 1,n 1,k 2,n 2 )/H a (p 1,p 2 ;n 1,k 1,n 2,k 2 )) LLR measures the extent to which a hypothesized model of the distribution of cell counts, H a, differs from the null hypothesis, H o (namely, that the percentage of documents containing this term is the same in both corpora).
W04-2105	J93-1003	o	The statistical significance often evaluate whether two words are independant using hypothesis tests such as t-score (Church et al. , 1991), the X2, the log-likelihood (Dunning, 1993) and Fishers exact test (Pedersen, 1996).
W04-2105	J93-1003	o	The various extraction measures have been discussed in great detail in the literature (Manning and Schutze, 1999; McKeown and Radev, 2000), their performance has been compared (Dunning, 1993; Pedersen, 1996; Evert and Krenn, 2001), and the methods have been combined to improve overall performance (Inkpen and Hirst, 2002).
W05-0801	J93-1003	o	3 The Log-Likelihood-Ratio Association Measure We base all our association-based word-alignment methods on the log-likelihood-ratio (LLR) statistic introduced to the NLP community by Dunning (1993).
W05-0801	J93-1003	o	(1993), sometimes augmented by an HMM-based model or Och and Neys Model 6 (Och and Ney, 2003).
W05-0810	J93-1003	o	A second pass aligns the sentences in a way similar1 to the algorithm described by Gale and Church (1993), but where the search space is constrained to be close to the one delimited by the word alignment.
W05-0810	J93-1003	o	First, we considered single sentences as documents, and tokens as sentences (we define a token as a sequence of characters delimited by 1In our case, the score we seek to globally maximize by dynamic programming is not only taking into account the length criteria described in (Gale and Church, 1993) but also a cognate-based one similar to (Simard et al. , 1992).
W05-0810	J93-1003	o	In our case, we computed a likelihood ratio score (Dunning, 1993) for all pairs of English tokens and Inuktitut substrings of length ranging from 3 to 10 characters.
W05-0810	J93-1003	o	When efficient techniques have been proposed (Brown et al. , 1993; Och and Ney, 2003), they have been mostly evaluated on safe pairs of languages where the notion of word is rather clear.
W05-1005	J93-1003	o	Since in these LVCs the complement is a predicative noun in stem form identical to a verb, we form development and test expressions by combining give or take with verbs from selected semantic classes of Levin (1993), taken from Stevenson et al.
W05-1005	J93-1003	o	1PMI is subject to overestimation for low frequency items (Dunning, 1993), thus we require a minimum frequency of occurrence for the expressions under study.
W06-1006	J93-1003	o	The sets obtainedare then ranked usingthe loglikelihoodratiostest(Dunning,1993).
W06-1006	J93-1003	o	3.2 German Germanis thesecondmostinvestigatedlanguage, thanks to the early work of Breidt (1993) and, morerecently, to thatof KrennandEvert,such as (Krennand Evert, 2001; Evert and Krenn,2001; Evert,2004)centeredonevaluation.
W06-1006	J93-1003	o	Breidt(1993) alsopointedouta coupleof problemsthatmakes extractionfor Germanmoredifficultthanfor English: the stronginflectionfor verbs,the variable word-order,andthepositionalambiguityofthearguments.Sheshowsthatevendistinguishingsubjectsfromobjectsisverydifficultwithoutparsing.
W06-1101	J93-1003	o	Such studies follow the empiricist approach to word meaning summarized best in the famous dictum of the British 3 linguist J.R. Firth: You shall know a word by the company it keeps. (Firth, 1957, p. 11) Context similarity has been used as a means of extracting collocations from corpora, e.g. by Church & Hanks (1990) and by Dunning (1993), of identifying word senses, e.g. by Yarowski (1995) and by…
W06-1653	J93-1003	o	Typicality was measured using the log-likelihood ratio test (Dunning, 1993).
W06-2403	J93-1003	o	2 Related Work The issue of MWE processing has attracted much attention from the Natural Language Processing (NLP) community, including Smadja, 1993; Dagan and Church, 1994; Daille, 1995; 1995; McEnery et al. , 1997; Wu, 1997; Michiels and Dufour, 1998; Maynard and Ananiadou, 2000; Merkel and Andersson, 2000; Piao and McEnery, 2001; Sag et al. , 2001; Tanaka and Baldwin, 2003; Dias, 2003; Baldwin…
W06-2405	J93-1003	o	For each candidate triple, the log-likelihood (Dunning, 1993) and salience (Kilgarriff and Tugwell, 2001) scores were calculated.
W06-2405	J93-1003	o	The other 5 have been suggested for Dutch by (Hollebrandse, 1993).
W06-3307	J93-1003	o	It is known that PMI gives undue importance to low frequency events (Dunning, 1993), therefore the evaluation considers only pairs of genes that occur at least 5 times in the whole corpus.
W06-3804	J93-1003	o	We use the likelihood ratio for a binomial distribution (Dunning 1993), which tests the hypothesis whether the term occurs independently in texts of biographical nature given a large corpus of biographical and non-biographical texts.
W06-3812	J93-1003	o	In this case, we use the log-likelihood measure as described in (Dunning 1993).
W06-3812	J93-1003	o	The outcomes of CW resemble those of MinCut (Wu & Leahy 1993): Dense regions in the graph are grouped into one cluster while sparsely connected regions are separated.
W07-1002	J93-1003	o	It was later applied by (Dunning, 1993) as a way to determine if a sequence of N words (Ngram) came from an independently distributed sample.
W07-1108	J93-1003	o	To model aspects of co-occurrence association that might be obscured by raw frequency, the log-likelihood ratio G2 (Dunning, 1993) was also used to transform the feature space.
W07-1708	J93-1003	p	For the current work, the Log-likelihood coefficient has been employed (Dunning, 1993), as it is reported to perform well among other scoring methods (Daille, 1995).
W07-1708	J93-1003	o	In this study we have concentrated on the NPs??term extraction, which comprises the focus of interest in several studies (Jacquemin, 2001; Justeson & Katz, 1995; Voutanen, 1993).
W08-0409	J93-1003	o	Generative word alignment models, initially developed at IBM (Brown et al., 1993), and then augmented by an HMM-based model (Vogel et al., 1996), have provided powerful modeling capability for word alignment.
W08-0409	J93-1003	p	Pr(cJ1,aJ1|eI1) = p(J|I)(I + 1)J Jproductdisplay j=1 p(cj|eaj) (8) 3.1.2 Log-likelihood ratio The log-likelihood ratio statistic has been found to be accurate for modeling the associations between rare events (Dunning, 1993).
W08-1914	J93-1003	p	Many previous studies have shown that the log-likelihood ratio is well suited for this purpose (Dunning, 1993).
W08-1914	J93-1003	p	It can be expected that the log-likelihood ratio produces an accurate ranking of word pairs that highly correlates with human judgment (Dunning, 1993), although there are other measures which come close in performance (e.g. Rapp, 1998).
W09-0202	J93-1003	o	corpus (Dunning, 1993; Scott, 1997; Rayson et al., 2004).
W09-0202	J93-1003	o	2.1 Keywords As our starting point, we calculated the keywords of the Belgian corpus with respect to the Netherlandic corpus, both on the basis of a chi-square test (with Yates continuity correction) (Scott, 1997) and the log-likelihood ratio (Dunning, 1993).
W09-0202	J93-1003	o	The most obvious comparison takes on the form of a keyword analysis, which looks for the words that are significantly more frequent in the one corpus as compared to the other (Dunning, 1993; Scott, 1997; Rayson et al., 2004).
W09-0203	J93-1003	o	We worked with an implementation of the log likelihood ratio (g-Score) as proposed by Dunning (1993) and two variants of the t-score, one considering all values (t-score) and one where only positive values (t-score+) are kept following the results of Curran and Moens (2002).
W09-0426	J93-1003	o	Rapp (1999), Dunning (1993)) but using cosine rather than cityblock distance to measure profile similarity.
W09-1705	J93-1003	o	Given a contextual word cw that occurs in the paragraphs of bc, a log-likelihood ratio (G2) test is employed (Dunning, 1993), which checks if the distribution of cw in bc is similar to the distribution of cw in rc; p(cw|bc) = p(cw|rc) (null hypothesis).
W94-0103	J93-1003	o	The algorithm is based on the Machine Learning method for word categorisation, inspired by the well known study on basic-level categories \[Rosch, 1978\], presented in \[Basili et al, 1993a\].
W94-0103	J93-1003	o	The algorithm to acquire the lexicon, implemented in the ARIOSTQLEX system, has been extensively described in \[Basili et al, 1993c\].
W94-0103	J93-1003	o	Pustejovsky confronted with the problem of automatic acquisition more extensively in \[Pustejovsky et al. 1993\].
W94-0103	J93-1003	o	The interest reader is referred to \[Basili et al, 1993 b and c\], for a summary of ARIOSTO, an integrated tool for extensive acquisition of lexieal knowledge from corpora that we used to demonstrate and validate our approach.
W94-0103	J93-1003	o	The statistical methods are based on distributional analysis (we defined a measure called mutual conditioned plausibility, a derivation of the well known mutual information), and cluster analysis (a COBWEB-like algorithm for word classification is presented in \[Basili et al, 1993,a\]).
W97-0116	J93-1003	o	4 Related Work The automatic extraction of English subcategorization frames has been considered in (Brent, 1991; Brent, 1993), where a procedure is presented that takes untamed text as input and generates a list of verbal subcategorization frames.
W97-0116	J93-1003	o	This statistic is given by -2 log A = 2(log L(p1, kl, hi) log L(p2, k2, n2)-log L(p, kl, R1)--log L(p, k2, n2)), where log LCo, k, n) = k logp + (n k)log(1 -p), and Pl = ~, P2 = ~, P =,~',~; (For a detailed description of the statistic used, see (Dunning, 1993)).
W97-0118	J93-1003	o	The Logllkelihood Ratio, G 2, is a mathematically well-grounded and accurate method for calculating how "surprising" an event is (Dunning, 1993).
W97-0122	J93-1003	p	(Dunning, 1993) and (Pedersen, 1996) shows how some of the methods which have been used in the past (particularly mutual information scores) are invalid for rare events, and introduce accurate measures of how 'surprising' rare events are.
W97-0203	J93-1003	o	Its roots are the same as computational linguistics (CL), but it has been largely ignored in CL until recently (Dunning, 1993; Carletta, 1996; Kilgarriff, 1996).
W97-0203	J93-1003	o	This set of words (rooted primarily in the verbs of the set) corresponds to the (Levin, 1993) Characterize (class 29.2), Declare (29.4), Admire (31.2), and Judgment verbs (33) and hence may have particular syntactic and semantic patterning.
W98-1119	J93-1003	o	3.1 The gender/animaticity statistics After we have identified the correct antecedents it is a simple counting procedure to compute P(p\[wa) where wa is in the correct antecedent for the pronoun p (Note the pronouns are grouped by their gender): \[ wain the antecedent for p \[ P(pl o) = When there are multiple relevant words in the antecedent we apply the likelihood test designed by Dunning (1993…
W99-0631	J93-1003	o	C c C, p(C\]v,r) is just the probability of the disjunction of the concepts in C; that is, = Zp(clv, r) cEC In order to see how p(clv,r) relates to the input data, note that given a concept c, verb v and argument position r, a noun can be generated according to the distribution p(n\[c, v, r), where p(nlc, v, r) = 1 nEsyn(c) Now we have a model for the input data: p(n, v, r) = p(v,r)p(niv,r) = p(v…
W99-0631	J93-1003	o	Although this approach can give inaccurate estimates, the counts given to the incorrect senses will disperse randomly throughout the hierarchy as noise, and by accumulating counts up the hierarchy we will tend to gather counts from the correct senses of related words (Yarowsky, 1992; Resnik, 1993).
W99-0631	J93-1003	o	(This example is adapted from Resnik (1993)).
W99-0631	J93-1003	o	We use the log-likelihood X ~ statistic, rather than the Pearson's X 2 statistic, as this is thought to be more appropriate when the counts in the contingency table are low (Dunning, 1993).
A00-1042	J93-1007	o	Smadja, Frank (1993) "Retrieving collocations from text", Computational Linguistics 19(1):143-177.
A94-1006	J93-1007	o	In particular, mutual information (Church and Hanks, 1990; Wu and Su, 1993) and other statistical methods such as (Smadja, 1993) and frequency-based methods such as (Justeson and Katz, 1993) exclude infrequent phrases because they tend to introduce too much noise.
A94-1006	J93-1007	o	have been used in statistical machine translation (Brown et al. , 1990), terminology research and translation aids (Isabelle, 1992; Ogden and Gonzales, 1993; van der Eijk, 1993), bilingual lexicography (Klavans and Tzoukermann, 1990; Smadja, 1992), word-sense disambiguation (Brown et al. , 1991b; Gale et al. , 1992) and information retrieval in a multilingual environment (Landauer and Littman, 19…
A94-1006	J93-1007	o	Some methods use sentence alignment and additional statistics to find candidate translations of terms (Smadja, 1992; van der Eijk, 1993).
A94-1006	J93-1007	o	3.4 Related work and issues for future research Smadja (1992) and van der Eijk (1993) describe term translation methods that use bilingual texts that were aligned at the sentence level.
A97-1026	J93-1007	o	Manual processes, such as lexicon development could be automated in the future using standard contextbased, word distribution methods (Smadja, 1993), or other corpus-based techniques.
A97-1026	J93-1007	o	Smadja,Frank.(1993).
A97-1045	J93-1007	p	Tools like Xtract (Smadja 1993) were based on the work of Church and others, but made a step forward by incorporating various statistical measurements like z-score and variance of distribution, as well as shallow linguistic techniques like part-of-speech tagging and lemmatization of input data and partial parsing of raw output.
A97-1050	J93-1007	o	(Daille, 1996; Smadja, 1993)), less prior work exists for bilingual acquisition of domain-specific translations.
A97-1054	J93-1007	o	For instance, one might be interested in frequencies of co-occurences of a word with other words and phrases (collocations) (Smadja, 1993), or one might be interested in inducing wordclasses from the text by collecting frequencies of the left and right context words for a word in focus (Finch&Chater, 1993).
C00-2113	J93-1007	o	For colnparison~ we refer here to Smadja's method (1993) because this method and the proposed method have much in connnon.
C00-2121	J93-1007	o	Smadja, 1993): 1.
C02-1007	J93-1007	o	Algorithms for the computation of first-order associations have been used in lexicography for the extraction of collocations (Smadja, 1993) and in cognitive psychology for the simulation of associative learning (Wettler & Rapp, 1993).
C02-2003	J93-1007	o	Sometimes, the notion of collocation is defined in terms of syntax (by possible part-of-speech patterns) or in terms of semantics (requiring collocations to exhibit non-compositional meaning) (Smadja, 1993).
C04-1141	J93-1007	p	Smadja (1993), which is the classic work on collocation extraction, uses a two-stage filtering model in which, in the first step, n-gram statistics determine possible collocations and, in the second step, these candidates are submitted to a syntactic valida7Of course, lexical material is always at least partially dependent on the domain in question.
C08-1030	J93-1007	o	Future work will include: (i) applying the method to retrieve other types of collocations (Smadja, 1993), and (ii) evaluating the method using Internet directories.
C94-1074	J93-1007	o	One example of the 450 latter problem is the following: in (Smadja 1993) the nature of a syntactic link between two associated words is detected a posteriori.
C94-1074	J93-1007	o	of ACL 1990 (Smadja, 1993), F. Smadja, Retrieving collocations fi'cma text: XTRACT, (1993).
C94-1091	J93-1007	o	We propose a corpus-based method (Biber,1993; Nagao,1993; Smadja,1993) which generates Noun Classifier Associations (NCA) to overcome the problems in classifier assignment and semantic construction of noun phrase.
C94-1096	J93-1007	o	Unlike Smadja (1993), the ke~vord rnay be part of a Chinese word.
C94-1096	J93-1007	o	The user can select characters by their frequencies (i.e. -f and -g options), the top or bottom N% (i.e. -m and -n options), their ranks (i.e. -r and -s options) and by their frequencies above two standard deviations phlS the mean (Smadja, 1993) (i.e. -z option).
C94-1096	J93-1007	o	Further enhancement of these utilities include compiling collocation statistics (Smadja, 1993) and semi-automatic gloassary construction (Tong, 1993).
C94-2202	J93-1007	o	For instance, there is a substantial body of papers on the extraction of "frequently co-occurring words" from corpora using statistical methods (e.g. , (Choueka et al. , 1983), (Church and Hanks, 1989), (Smadja, 1993) to list only a few).
C96-1009	J93-1007	o	Iegar(ling l;his l;ypu of (:olloeation, the approaches till ilOW could be divi(led inl;o t;wo groups: those thai; do uo(, refer to s'ttbstrings of colloco, l, ions as a l)arti(:ular problem, (Church and lla.nks, t99(); Kim and Cho, 1993; Nagao and Mori, 1994), and those t.hat; do (Kita et al. , t994; Smadja, 1993; lkchara et al. , 1995; Kjelhner, 11994).
C96-1009	J93-1007	o	From the extracted n-grams, those with a flequc'ncy of 3 or more were kept (other approaches get rid of n-grams of such low frequencies (Smadja, 1993)).
C96-1009	J93-1007	o	(Smadja, 1993), extracts uninterrupted as well as interrupted collocations (predicative relations, rigid noun phrases and phrasal templates).
C96-1009	J93-1007	o	The COlllillOil poini;s regarding collocations appear to be, as (Smadja, 1993) suggestsl: they are m'bil;rary (it is nol; clear why to "Bill through" means to "fail"), th('y are domain-dependent ("interest rate", "stock market"), t;hey are recurrenl; and cohesive lo~xical clusters: the presence of one of the.
C96-1009	J93-1007	o	(Smadja, 1993; Kits et al. , 1994; Ikehara et al. , 1995), mention about substrings of collocations.
C96-1039	J93-1007	o	Some papers (Fung & Wu, 1994; Wang et al. , 1994) based on Smadja's paradigm (1993) learned an aided dictionary from a corpus to reduce the possibility of unknown words.
C96-1083	J93-1007	p	In the past five years, important research on the automatic acquisition of word classes based on lexical distribution has been published (Church and Hanks, 1990; Hindle, 1990; Smadja, 1993; Grei~nstette, 1994; Grishman and Sterling, 1994).
C96-1089	J93-1007	o	They first extract English collocations using the Xtract systetn (Smadja, 1993), and theu look for French coutlterparts.
C96-1097	J93-1007	o	There are many method proposed to extract rigid expressions from corpora such as a method of focusing on the binding strength of two words (Church and Hanks 1990); the distance between words (Smadja and Makeown 1990); and the number of combined words and frequency of appearance (Kita 1993, 1994).
C96-1097	J93-1007	o	Thus, conventional methods had to introduce some kinds of restrictions such as the limitation of the kind of chains or the length of chains to be extracted (Smadja 1993, Shinnou and Isahara 1995).
C96-2100	J93-1007	o	Smadja (1993)finds significant bigrams using an estimate of z-score (deviation from an expected mean).
C96-2100	J93-1007	o	(Smadja, 1993:p.168) Kita & al.
E06-1026	J93-1007	o	Baron and Hirst (2004) extracted collocations with Xtract (Smadja, 1993) and classified the collocations using the orientations of the words in the neighboring sentences.
E06-1043	J93-1007	o	Most previous work on compositionality of MWEs either treat them as collocations (Smadja, 1993), or examine the distributional similarity between the expression and its constituents (McCarthy et al. , 2003; Baldwin et al. , 2003; Bannard et al. , 2003).
E95-1003	J93-1007	o	These measures have, in fact, been used previously in measuring term recognition (Smadja, 1993; Bourigault, 1994; Lauriston, 1994).
E95-1003	J93-1007	p	One of the best efforts to quantify the performance of a term-recognition system (Smadja, 1993) does so only for one processing stage, leaving unassessed the text-to-output performance of the system.
I08-1014	J93-1007	o	Since Odds = P/(1 P), we multiply both sides of Definition 3 by (1P(U|E))1 to obtain, P(U|E) 1P(U|E) = P(E|U)P(U) P(E)(1P(U|E)) (7) By substituting Equation 6 in Equation 7 and later, applying the multiplication rule P(U|E)P(E) = P(E|U)P(U) to it, we will obtain: P(U|E) P(U|E) = P(E|U)P(U) P(E|U)P(U) (8) We proceed to take the log of the odds in Equation 8 (i.e. logit) to get: log P(E|U)P(E|U) = …
J00-3001	J93-1007	o	In Smadja's collocation algorithm Xtract, the lowest-frequency words are effectively discarded as well (Smadja 1993).
J94-4003	J93-1007	o	The use of such relations (mainly relations between verbs or nouns and their arguments and modifiers) for various purposes has received growing attention in recent research (Church and Hanks 1990; Zernik and Jacobs 1990; Hindle 1990; Smadja 1993).
J94-4003	J93-1007	o	Statistics on co-occurrence of words in a local context were used recently for monolingual word sense disambiguation (Gale, Church, and Yarowsky 1992b, 1993; Sch6tze 1992, 1993) (see Section 7 for more details and Church and Hanks 1990; Smadja 1993, for other applications of these statistics).
J98-2002	J93-1007	p	For the extraction problem, there have been various methods proposed to date, which are quite adequate (Hindle and Rooth 1991; Grishman and Sterling 1992; Manning 1992; Utsuro, Matsumoto, and Nagao 1992; Brent 1993; Smadja 1993; Grefenstette 1994; Briscoe and Carroll 1997).
J98-2002	J93-1007	o	As we remarked earlier, however, the input data required by our method (triples) could be generated automatically from unparsed corpora making use of existing heuristic rules (Brent 1993; Smadja 1993), although for the experiments we report here we used a parsed corpus.
N07-1037	J93-1007	o	Baron and Hirst (2004) extracted collocations with Xtract (Smadja, 1993) and classified the collocations using the orientations of the words in the neighboring sentences.
P04-1022	J93-1007	o	Some studies have been done for acquiring collocation translations using parallel corpora (Smadja et al, 1996; Kupiec, 1993; Echizen-ya et al. , 2003).
P04-1022	J93-1007	o	The former extracts collocations within a fixed window (Church and Hanks 1990; Smadja, 1993).
P04-1022	J93-1007	o	These range from twoword to multi-word, with or without syntactic structure (Smadja 1993; Lin, 1998; Pearce, 2001; Seretan et al. 2003).
P04-3019	J93-1007	o	Smadja (1993) also detailed techniques for collocation extraction and developed a program called XTRACT, which is capable of computing flexible collocations based on elaborated statistical calculation.
P05-1075	J93-1007	o	3 Schone & Jurafsky's results indicate similar results for log-likelihood & T-score, and strong parallelism among information-theoretic measures such as ChiSquared, Selectional Association (Resnik 1996), Symmetric Conditional Probability (Ferreira and Pereira Lopes, 1999) and the Z-Score (Smadja 1993).
P05-1075	J93-1007	o	It is true that various term extraction systems have been developed, such as Xtract (Smadja 1993), Termight (Dagan & Church 1994), and TERMS (Justeson & Katz 1995) among others (cf.
P06-1120	J93-1007	o	Parsing has been also used after extraction (Smadja, 1993) for filtering out invalid results.
P06-1120	J93-1007	o	This fact is being seriously challenged by current research (), and might not be true in the near future (Smadja, 1993, 151).
P95-1007	J93-1007	o	Similarly, Smadja (1993) uses a six content word window to extract significant collocations.
P95-1027	J93-1007	o	Finally, knowledge of polarity can be combined with corpus-based collocation extraction methods (Smadja, 1993) to automatically produce entries for the lexical functions used in MeaningText Theory (Mel'~uk and Pertsov, 1987) for text generation.
P97-1061	J93-1007	o	4 Related work Algorithms for retrieving collocations has been described (Smadja, 1993) (Haruno et al. , 1996).
P97-1061	J93-1007	o	(Smadja, 1993) proposed a method to retrieve collocations by combining bigrams whose cooccurrences are greater than a given threshold 3.
P97-1061	J93-1007	o	There has been a growing interest in corpus-based approaches which retrieve collocations from large corpora (Nagao and Mori, 1994), (Ikehara et al. , 1996) (Kupiec, 1993), (Fung, 1995), (Kitamura and Matsumoto, 1996), (Smadja, 1993), (Smadja et al. , 1996), (Haruno et al. , 1996).
P98-1092	J93-1007	o	However morphosyntactic features alone cannot verify the terminological status of the units extracted since they can also select non terms (see Smadja 1993).
P98-2125	J93-1007	o	We then replaced fi with its associated z-score k$,e. k$,e is the strength of code frequency f at Lt, and represents the standard deviation above the average of frequency fave,t. Referring to Smadja's definition (Smadja, 1993), the standard deviation at at Lt and strength kf,t of the code frequencies are defined as shown in formulas 1 and 2.
P98-2127	J93-1007	o	In (Smadja, 1993), automatically extracted collocations are judged by a lexicographer.
P98-2176	J93-1007	o	Some examples of language reuse include collocation analysis (Smadja, 1993), the use of entire factual sentences extracted from corpora (e.g. , "'Toy Story' is the Academy Award winning animated film developed by Pixar~'), and summarization using sentence extraction (Paice, 1990; Kupiec et al. , 1995).
P98-2216	J93-1007	o	Other classes, such as the ones below can be extracted using lexico-statistical tools, such as in (Smadja, 1993), and then checked by a human.
P98-2216	J93-1007	o	It seems nevertheless that all 2Church and Hanks (1989), Smadja (1993) use statistics in their algorithms to extract collocations from texts.
P99-1029	J93-1007	o	For the correct identification of phrases in a Korean query, it would help to identify the lexical relations and produce statistical information on pairs of words in a text corpus as in Smadja (1993).
P99-1041	J93-1007	o	It is clear that Appendix B contains far fewer true non-compositional phrases than Appendix A. 7 Related Work There have been numerous previous research on extracting collocations from corpus, e.g., (Choueka, 1988) and (Smadja, 1993).
P99-1043	J93-1007	o	Co-occurrence information between neighboring words and words in the same sentence has been used in phrase extraction (Smadja, 1993; Fung and Wu, 1994), phrasal translation (Smadja et al. , 1996; Kupiec, 1993; Wu, 1995; Dagan and Church, 1994), target word selection (Liu and Li, 1997; Tanaka and Iwasaki, 1996), domain word translation (Fung and Lo, 1998; Fung, 1998), sense disambiguation (Brown e…
P99-1043	J93-1007	o	Co-occurrence statistics is collected from either bilingual parallel and 334 non-parallel corpora (Smadja et al. , 1996; Kupiec, 1993; Wu, 1995; Tanaka and Iwasaki, 1996; Fung and Lo, 1998), or monolingual corpora (Smadja, 1993; Fung and Wu, 1994; Liu and Li, 1997; Shiitze, 1992; Yarowsky, 1995).
W00-1203	J93-1007	o	The recurrence property had been utilized to extract keywords or key-phrases from text (Chien 1999, Fung 1998, Smadja 1993).
W01-0513	J93-1007	o	Since we need knowledge-poor Daille, 1996) induction, we cannot use human-suggested filtering Chi-squared (G24 ) 2 (Church and Gale, 1991) Z-Score (Smadja, 1993; Fontenelle, et al. , 1994) Students t-Score (Church and Hanks, 1990) n-gram list in accordance to each probabilistic algorithm.
W02-0909	J93-1007	o	The second method considers the means and variance of the distance between two words, and can compute flexible collocations (Smadja, 1993).
W02-1606	J93-1007	o	To perform code generalization, Li adopted to Smadjas work (Smadja, 1993) and defined the code strength using a code frequency and a standard deviation in each level of the concept hierarchy.
W02-2001	J93-1007	o	One aspect of VPCs that makes them dicult to extract (cited in, e.g., Smadja (1993)) is that the verb and particle can be non-contiguous, e.g. hand the paper in and battle right on.
W02-2001	J93-1007	o	One of the earliest attempts at extracting \interrupted collocations" (i.e. non-contiguous collocations, including VPCs), was that of Smadja (1993).
W02-2001	J93-1007	o	4 Method-2: Simple Chunk-based Extraction To overcome the shortcomings of the Brill tagger in identifying particles, we next look to full chunk 2Note, this is the same as the maximum span length of 5 used by Smadja (1993), and above the maximum attested NP length of 3 from our corpus study (see Section 2.2).
W03-1705	J93-1007	o	There have been many statistical measures which estimate co-occurrence and the degree of association in previous researches, such as mutual information (Church 1990, Sporat 1990), t-score (Church 1991), dice matrix (Smadja 1993, 1996).
W03-1717	J93-1007	o	The approach is in the spirit of Smadja (1993) on retrieving collocations from text corpora, but is more integrated with parsing.
W03-1805	J93-1007	o	3 Related work Word collocation Various collocation metrics have been proposed, including mean and variance (Smadja, 1994), the t-test (Church et al. , 1991), the chi-square test, pointwise mutual information (MI) (Church and Hanks, 1990), and binomial loglikelihood ratio test (BLRT) (Dunning, 1993).
W03-1806	J93-1007	o	For that purpose, syntactical (Didier Bourigault, 1993), statistical (Frank Smadja, 1993; Ted Dunning, 1993; Gal Dias, 2002) and hybrid syntaxicostatistical methodologies (Batrice Daille, 1996; JeanPhilippe Goldman et al. 2001) have been proposed.
W03-1806	J93-1007	o	alpha 0 0.1 0.2 0.3 0.4 0.5 Freq=2 13555 13093 12235 11061 10803 10458 Freq=3 4203 3953 3616 3118 2753 2384 Freq=4 1952 1839 1649 1350 1166 960 Freq=5 1091 1019 917 743 608 511 Freq>2 2869 2699 2488 2070 1666 1307 TOTAL 23670 22603 20905 18342 16996 15620 alpha 0.6 0.7 0.8 0.9 1.0 Freq=2 10011 9631 9596 9554 9031 Freq=3 2088 1858 1730 1685 1678 Freq=4 766 617 524 485 468 Freq=5 392 276 232 202 18…
W03-1806	J93-1007	o	On the other hand, purely statistical systems (Frank Smadja, 1993; Ted Dunning, 1993; Gal Dias, 2002) extract discriminating MWUs from text corpora by means of association measure regularities.
W03-1807	J93-1007	o	For example, Smadja (1993) suggests a basic characteristic of collocations and multiword units is recurrent, domain-dependent and cohesive lexical clusters.
W03-1807	J93-1007	o	Related Works Generally speaking, approaches to MWE extraction proposed so far can be divided into three categories: a) statistical approaches based on frequency and co-occurrence affinity, b) knowledgebased or symbolic approaches using parsers, lexicons and language filters, and c) hybrid approaches combining different methods (Smadja 1993; Dagan and Church 1994; Daille 1995; McEnery et al. 1997…
W03-1807	J93-1007	o	In his Xtract system, Smadja (1993) first extracted significant pairs of words that consistently co-occur within a single syntactic structure using statistical scores called distance, strength and spread, and then examined concordances of the bi-grams to find longer frequent multiword units.
W04-0407	J93-1007	o	The group of collocations and compounds should be delimited using statistical approaches, such as Xtract (Smadja, 1993) or LocalMax (Silva et al. , 1999), so that only the most relevantthose of higher frequency are included in the database.
W04-0412	J93-1007	p	Many efficient techniques exist to extract multiword expressions, collocations, lexical units and idioms (Church and Hanks, 1989; Smadja, 1993; Dias et al. , 2000; Dias, 2003).
W04-1113	J93-1007	p	Study in collocation extraction using lexical statistics has gained some insights to the issues faced in collocation extraction (Church and Hanks 1990, Smadja 1993, Choueka 1993, Lin 1998).
W04-1113	J93-1007	o	The precision rate using the lexical statistics approach can reach around 60% if both word bi-gram extraction and n-gram extractions are taking into account (Smadja 1993, Lin 1997 and Lu et al. 2003).
W04-1113	J93-1007	o	Smadja (Smadja 1993) proposed a statistical model by measuring the spread of the distribution of cooccurring pairs of words with higher strength.
W04-2105	J93-1007	o	There are several basic methods for evaluating associations between words: based on frequency counts (Choueka, 1988; Wettler and Rapp, 1993), information theoretic (Church and Hanks, 1990) and statistical significance (Smadja, 1993).
W05-1006	J93-1007	o	In the work of Smadja (1993) on extracting collocations, preference was given to constructions whose constituents appear in a fixed order, a similar (and more generally implemented) version of our assumption here that asymmetric constructions are more idiomatic than symmetric ones.
W06-1006	J93-1007	o	We can mentionhere only part of this work: (Berry-Rogghe, 1973; Church et al. , 1989; Smadja,1993;Lin,1998;KrennandEvert,2001) for monolingualextraction, and (Kupiec, 1993; Wu,1994;Smadjaetal.
W06-1006	J93-1007	o	Morphosyntacticinformationhas in fact been shown to significantlyimprove the extractionresults (Breidt, 1993; Smadja, 1993; Zajac et al. , 2003).
W06-1006	J93-1007	o	Morphologicaltoolssuch as lemmatizers andPOStaggersarebeingcommonlyusedin extractionsystems;they areemployedbothfordealingwithtext variationandfor validatingthe candidatepairs: combinationsof functionwordsare typicallyruledout (Justesonand Katz, 1995),as are the ungrammaticalcombinationsin the systemsthatmake useofparsers(ChurchandHanks, 1990;Smadja,1993;Basilietal.
W06-1006	J93-1007	o	Given the motivations for performing a linguistically-informedextraction whichwere also put forth, among others, by Church and Hanks(1990,25), Smadja(1993,151) and Heid (1994) and given the recent developmentof linguisticanalysistools,itseemsplausiblethatthe linguisticstructurewill be more and more taken intoaccountbycollocationextractionsystems.
W06-1006	J93-1007	o	3 OverviewofExtractionWork 3.1 English As one mightexpect,the bulk of the collocation extractionwork concernsthe English language: (Choueka,1988;Churchet al. ,1989;Churchand Hanks,1990; Smadja,1993; Justesonand Katz, 1995;Kjellmer, 1994;Sinclair, 1995;Lin,1998), amongmany others1.
W06-1006	J93-1007	o	Smadja(1993)employsthez-scoreinconjunction with several heuristics(e.g. , the systematic occurrenceof two lexical items at the same distanceintext)andextractspredicativecollocations, 1E.g.,(Frantziet al. ,2000;Pearce,2001;Goldmanet al. , 2001;ZaiuInkpenandHirst,2002;Dias,2003;Seretanetal.
W06-1006	J93-1007	o	,2004)appliedextractiontechniquessimilarto Xtractsystem (Smadja,1993); Japanese:(Ikeharaetal.
W06-2403	J93-1007	o	2 Related Work The issue of MWE processing has attracted much attention from the Natural Language Processing (NLP) community, including Smadja, 1993; Dagan and Church, 1994; Daille, 1995; 1995; McEnery et al. , 1997; Wu, 1997; Michiels and Dufour, 1998; Maynard and Ananiadou, 2000; Merkel and Andersson, 2000; Piao and McEnery, 2001; Sag et al. , 2001; Tanaka and Baldwin, 2003; Dias, 2003; Baldwin…
W06-2406	J93-1007	o	We argue that linguistic knowledge could not only improve results (Krenn, 2000b; Smadja, 1993) but is essential when extracting collocations from certain languages: this knowledge provides other applications (or a lexicon user, respectively) with a ne-grained description of how the extracted collocations are to be used in context.
W06-2406	J93-1007	o	(Krenn, 2000b; Smadja, 1993)).
W07-1511	J93-1007	o	There are some existing corpus linguistic researches on automatic extraction of collocations from electronic text (Smadja 1993; Lin 1998; Xu and Lu 2006).
W07-1511	J93-1007	o	Lastly, collocations are domain-dependent (Smadja 1993) and language-dependent.
W94-0311	J93-1007	o	The problem is that with such a definition of collocations, even when improved, one identifies not only collocations but freecombining pairs frequently appearing together such as lawyer-client; doctor-hospital, as pointed out by Smadja (1993).
W95-0111	J93-1007	o	Other representative collocation research can be found in Church and Hanks (1990) and Smadja (1993).
W95-0111	J93-1007	o	Unlike Church and Hanks (1990), Smadja (1993) goes beyond the "two-word" limitation and deals with "collocations of arbitrary length".
W96-0103	J93-1007	n	While several methods have been proposed to automatically extract compounds (Smadja 1993, Suet al. 1994), we know of no successful attempt to automatically make classes of compounds.
W96-0304	J93-1007	n	Therefore, sublanguage techniques such as Sager (1981) and Smadja (1993) do not work.
W97-0205	J93-1007	o	MI is defined in general as follows: y) I ix y) = log2 P(x) P(y) We can use this definition to derive an estimate of the connectedness between words, in terms of collocations (Smadja, 1993), but also in terms of phrases and grammatical relations (Hindle, 1990).
W97-1004	J93-1007	o	While bound compositions are not predictable, i.e., their reasonableness cannot be derived from the syntactic and semantic properties of the words in them(Smadja 1993).
W97-1004	J93-1007	o	Now with the availability of large-scale corpus, automatic acquisition of word compositions, especially word collocations from them have been extensively studied(e.g. , Choueka et al. 1988; Church and Hanks 1989; Smadja 1993).
W99-0610	J93-1007	o	Based on this assumption, (Smadja, 1993) stored all bigrams of words along with their relative position, p (-5 < p _~ 5).
W99-0610	J93-1007	o	~F ~c ~R ~cR (2) ~\]~) continue explanations, we begin by mentioning the 'Xtrgct' tool by Smadja (Smadja, 1993).
A00-1004	J93-2003	o	A number of alignment techniques have been proposed, varying from statistical methods (Brown et al. , 1991; Gale and Church, 1991) to lexical methods (Kay and RSscheisen, 1993; Chen, 1993).
A00-1019	J93-2003	o	2.1 The Evaluator The evaluator is a function p(t\[t', s) which assigns to each target-text unit t an estimate of its probability given a source text s and the tokens t' which precede t in the current translation of s. 1 Our approach to modeling this distribution is based to a large extent on that of the IBM group (Brown et al. , 1993), but it differs in one significant aspect: whereas the IBM mo…
A00-1019	J93-2003	o	Techniques for weakening the independence assumptions made by the IBM models 1 and 2 have been proposed in recent work (Brown et al. , 1993; Berger et al. , 1996; Och and Weber, 98; Wang and Waibel, 98; Wu and Wong, 98).
A00-1019	J93-2003	o	Furthermore, the underlying decoding strategies are too time consuming for our application We therefore use a translation model based on the simple linear interpolation given in equation 2 which combines predictions of two translation models -Ms and M~ -both based on IBM-like model 2(Brown et al. , 1993).
A00-1019	J93-2003	o	3.2 Mapping Mapping the identified units (tokens or sequences) to their equivalents in the other language was achieved by training a new translation model (IBM 2) using the EM algorithm as described in (Brown et al. , 1993).
A94-1006	J93-2003	o	3 Bilingual Task: An Application for Word Alignment 3.1 Sentence and word alignment Bilingual alignment methods (Warwick et al. , 1990; Brown et al. , 1991a; Brown et al. , 1993; Gale and Church, 1991b; Gale and Church, 1991a; Kay and Roscheisen, 1993; Simard et al. , 1992; Church, 1993; Kupiec, 1993a; Matsumoto et al. , 1993; Dagan et al. , 1993).
A94-1006	J93-2003	o	have been used in statistical machine translation (Brown et al. , 1990), terminology research and translation aids (Isabelle, 1992; Ogden and Gonzales, 1993; van der Eijk, 1993), bilingual lexicography (Klavans and Tzoukermann, 1990; Smadja, 1992), word-sense disambiguation (Brown et al. , 1991b; Gale et al. , 1992) and information retrieval in a multilingual environment (Landauer and Littman, 19…
A94-1006	J93-2003	o	Algorithms for the more difficult task of word alignment were proposed in (Gale and Church, 1991a; Brown et al. , 1993; Dagan et al. , 1993) and were applied for parameter estimation in the IBM statistical machine translation system (Brown et al. , 1993).
A94-1006	J93-2003	o	We have been using the output of word_align, a robust alignment program that proved useful for bilingual concordancing of noisy texts (Dagan et al. , 1993).
A94-1006	J93-2003	o	Part-ofspeech taggers are used in a few applications, such as speech synthesis (Sproat et al. , 1992) and question answering (Kupiec, 1993b).
A94-1006	J93-2003	o	Word alignment is newer, found only in a few places (Gale and Church, 1991a; Brown et al. , 1993; Dagan et al. , 1993).
A94-1012	J93-2003	o	Unlike probabilistic parsing, proposed by (Fujisaki et al. , 1989; Briscoe and Carroll, 1993), *also a staff member of Matsushita Electric Industrial Co. ,Ltd., Shinagawa, Tokyo, JAPAN.
A94-1012	J93-2003	n	It also differs from previous proposals on lexical acquisition using statistical measures such as (Church et al. , 1991; Brent, 1991; Brown et al. , 1993) which either deny the prior existence of linguistic knowledge or use linguistic knowledge in ad hoc ways.
A94-1012	J93-2003	o	The computation mechanism of GP and LP bears a resemblance to the EM algorithm(Dempster et al. , 1977; Brown et al. , 1993), which iteratively computes maximum likelihood estimates from incomplete data.
A97-1050	J93-2003	o	On the other end of the spectrum, character-based bitext mapping algorithms (Church, 1993; Davis et al. , 1995) are limited to language pairs where cognates are common; in addition, they may easily be misled by superficial differences in formatting and page layout and must sacrifice precision to be computationally tractable.
C00-1064	J93-2003	p	In statistical machine translation, IBM 1~5 models (Brown et al. , 1993) based on the source-chmmel model have been widely used and revised for many language donmins and applications.
C00-1064	J93-2003	o	Thus, a lot of alignment techniques have been suggested at; the sentence (Gale et al. , 1993), phrase (Shin et al. , 1996), nomt t)hrase (Kupiec, 1993), word (Brown et al. , 1993; Berger et al. , 1996; Melamed, 1997), collocation (Smadja et al. , 1996) and terminology level.
C00-1078	J93-2003	o	In our Machine %'anslation system, transfer rules are generated automatically from parsed parallel text along the lines of (Matsulnoto el; al,, 1993; Meyers et al. , 1996; Meyers et al. , 1998b).
C00-1078	J93-2003	o	These transtbr rules are pairs of corresponding rooted substructures, where a substructure (Matsumoto et al. , 1993) is a connected set of arcs and nodes.
C00-2123	J93-2003	o	The model is often further restricted so that each source word is assigned to exactly one target word (Brown et al. , 1993; Ney et al. , 2000).
C00-2162	J93-2003	o	Many existing systems tbr SMT (Wang and Waibel, 1997; Niefien et al. , 1.(/98; Och and Weber, 1998) make use of a special way of structuring the string translation model (Brown et al. , 1993): 'l?he correspondence between the words in the source and the target string is described by aligmuents that assign one target word position to each source word position.
C00-2163	J93-2003	o	In this paper we will describe extensions to tile Hidden-Markov alignment model froln (Vogel et al. , 1.996) and compare tlmse to Models 1 4 of (Brown et al. , 1993).
C00-2163	J93-2003	o	3 Model 1 and Model 2 l~cl)lacing the (l(~,t)endence on aj-l in the HMM alignment mo(M I)y a del)endence on j, we olltain a model wlfich (:an lie seen as a zero-order Hid(l(mMarkov Model which is similar to Model 2 1)rot)ose(t t/y (Brown et al. , 1993).
C00-2163	J93-2003	o	1087 Model 3 of (Brown et al. , 1993) is a zero-order alignment model like Model 2 including in addition fertility paranmters.
C00-2163	J93-2003	o	Model 4 of (Brown et al. , 1993) is also a first-order alignment model (along the source positions) like the HMM, trot includes also fertilities.
C00-2163	J93-2003	o	Tile full description of Model 4 (Brown et al. , 1993) is rather complica.ted as there have to be considered tile cases that English words have fertility larger than one and that English words have fertility zero.
C00-2163	J93-2003	o	Therefore, the Viterbi alignment is comlmted only approximately using the method described in (Brown et al. , 1993).
C00-2163	J93-2003	o	As in tile HMM we easily can extend the dependencies in the alignment model of Model 4 easily using the word class of the previous English word E = G(ci,), or the word class of the French word F = G(Ij) (Brown et al. , 1993).
C00-2163	J93-2003	o	Most SMT models (Brown et al. , 1993; Vogel et al. , 1996) try to model word-to-word corresl)ondences between source and target words using an alignment nmpl)ing from source l)osition j to target position i = aj.
C02-1002	J93-2003	o	The assumptions we made were the following: a lexical token in one half of the translation unit (TU) corresponds to at most one non-empty lexical unit in the other half of the TU; this is the 1:1 mapping assumption which underlines the work of many other researchers (Ahrenberg et al (2000), Brew and McKelvie (1996), Hiemstra (1996), Kay and Rscheisen (1993), Tiedmann (1998), Melamed (2001) etc); …
C02-1008	J93-2003	p	Another kind of popular approaches to dealing with query translation based on corpus-based techniques uses a parallel corpus containing aligned sentences whose translation pairs are corresponding to each other (Brown et al. , 1993; Dagan et al. , 1993; Smadja et al. , 1996).
C02-1011	J93-2003	o	Related Work 2.1 Translation with Non-parallel Corpora A straightforward approach to word or phrase translation is to perform the task by using parallel bilingual corpora (e.g. , Brown et al, 1993).
C02-1050	J93-2003	o	According to the Bayes Rule, the problem is transformed into the noisy channel model paradigm, where the translation is the maximum a posteriori solution of a distribution for a channel target text given a channel source text and a prior distribution for the channel source text (Brown et al. , 1993).
C04-1005	J93-2003	n	For example, the statistical word alignment in IBM translation models (Brown et al. 1993) can only handle word to word and multi-word to word alignments.
C04-1005	J93-2003	n	2 Statistical Word Alignment Statistical translation models (Brown, et al. 1993) only allow word to word and multi-word to word alignments.
C04-1005	J93-2003	o	1 Introduction Bilingual word alignment is first introduced as an intermediate result in statistical machine translation (SMT) (Brown et al. 1993).
C04-1005	J93-2003	o	Besides being used in SMT, it is also used in translation lexicon building (Melamed 1996), transfer rule learning (Menezes and Richardson 2001), example-based machine translation (Somers 1999), etc. In previous alignment methods, some researches modeled the alignments as hidden parameters in a statistical translation model (Brown et al. 1993; Och and Ney 2000) or directly modeled them given the s…
C04-1006	J93-2003	o	Word alignment models were first introduced in statistical machine translation (Brown et al. , 1993).
C04-1006	J93-2003	p	Using the IBM translation models IBM-1 to IBM-5 (Brown et al. , 1993), as well as the Hidden-Markov alignment model (Vogel et al. , 1996), we can produce alignments of good quality.
C04-1006	J93-2003	p	6 Related Work The popular IBM models for statistical machine translation are described in (Brown et al. , 1993).
C04-1006	J93-2003	o	These alignment models stem from the source-channel approach to statistical machine translation (Brown et al. , 1993).
C04-1006	J93-2003	p	A detailed description of the popular translation models IBM-1 to IBM-5 (Brown et al. , 1993), aswellastheHidden-Markovalignmentmodel (HMM) (Vogel et al. , 1996) can be found in (Och and Ney, 2003).
C04-1015	J93-2003	o	On the other hand, statistical MT employing IBM models (Brown et al. , 1993) translates an input sentence by the combination of word transfer and word re-ordering.
C04-1031	J93-2003	o	Estimated clues are derived from the parallel data using, for example, measures of co-occurrence (e.g. the Dice coefficient (Smadja et al. , 1996)), statistical alignment models (e.g. IBM models from statistical machine translation (Brown et al. , 1993)), or string similarity measures (e.g. the longest common sub-sequence ratio (Melamed, 1995)).
C04-1031	J93-2003	o	(Brown et al. , 1993; Vogel et al. , 1996; Garca-Varea et al. , 2002; Ahrenberg et al. , 1998; Tiedemann, 1999; Tufis and Barbu, 2002; Melamed, 2000).
C04-1032	J93-2003	o	Word alignment models were first introduced in statistical machine translation (Brown et al. , 1993).
C04-1032	J93-2003	p	Using the IBM translation models IBM-1 to IBM-5 (Brown et al. , 1993), as well as the Hidden-Markov alignment model (Vogel et al. , 1996), we can produce alignments of good quality.
C04-1032	J93-2003	o	6 Related Work A description of the IBM models for statistical machine translation can be found in (Brown et al. , 1993).
C04-1032	J93-2003	o	They are based on the sourcechannel approach to statistical machine translation (Brown et al. , 1993).
C04-1032	J93-2003	p	A detailed description of the popular translation/alignment models IBM-1 to IBM-5 (Brown et al. , 1993), as well as the Hidden-Markov alignment model (HMM) (Vogel et al. , 1996) can be found in (Och and Ney, 2003).
C04-1045	J93-2003	p	2 Related Work The popular IBM models for statistical machine translation are described in (Brown et al. , 1993) and the HMM-based alignment model was introduced in (Vogel et al. , 1996).
C04-1045	J93-2003	o	Detailed description of those models can be found in (Brown et al. , 1993), (Vogel et al. , 1996) and (Och and Ney, 2003).
C04-1045	J93-2003	o	So far, most of the statistical machine translation systems are based on the single-word alignment models as described in (Brown et al. , 1993) as well as the Hidden Markov alignment model (Vogel et al. , 1996).
C04-1047	J93-2003	o	For scoring MT outputs, the proposed RSCM uses a score based on a translation model called IBM4 (Brown et al. , 1993) (TM-score) and a score based on a language model for the translation target language (LM-score).
C04-1051	J93-2003	o	Giza++ is a freely available implementation of IBM Models 1-5 (Brown et al. 1993) and the HMM alignment (Vogel et al. 1996), along with various improvements and modifications motivated by experimentation by Och & Ney (2000).
C04-1059	J93-2003	o	Statistical machine translation is based on the noisy channel model, where the translation hypothesis is searched over the space defined by a translation model and a target language (Brown et al, 1993).
C04-1090	J93-2003	o	In word-based models, such as IBM Model 1-5 (Brown et al 1993), the probability P(T|S) is decomposed into statistical parameters involving words.
C04-1091	J93-2003	o	1 Introduction Decoding is one of the three fundamental problems in classical SMT (translation model and language model being the other two) as proposed by IBM in the early 1990s (Brown et al. , 1993).
C04-1091	J93-2003	o	2 Decoding The decoding problem in SMT is one of finding the most probable translation e in the target language of a given source language sentence f in accordance with the Fundamental Equation of SMT (Brown et al. , 1993): e = argmaxe Pr(f|e)Pr(e).
C04-1091	J93-2003	o	In each iteration of local search, we look in the neighborhood of the current best alignment for a better alignment (Brown et al. , 1993).
C04-1168	J93-2003	o	According to the statistical machine translation formalism (Brown et al. , 1993), the translation process is to search for the best sentence bE such that bE = arg max E P(EjJ) = arg maxE P(JjE)P(E) where P(JjE) is a translation model characterizing the correspondence between E and J; P(E), the English language model probability.
C08-1014	J93-2003	o	By introducing the hidden word alignment variable a (Brown et al., 1993), the optimal translation can be searched for based on the following criterion: * 1 , arg max( ( , , )) M mm m ea eh = = efa (1) where is a string of phrases in the target language, e f fa is the source language string of phrases, he are feature functions, weights (, , ) m m are typically optimized to maximize the scoring fun…
C08-1128	J93-2003	o	Given a manually compiled lexicon containing words and their relative frequencies Ps(fprimej), the best segmentationfJ1 is the one that maximizes the joint probability of all words in the sentence, with the assumption that words are independent of each other1: fJ1 = argmax fprimeJprime1 Pr(fprimeJprime1 |cK1 ) argmax fprimeJprime1 Jprimeproductdisplay j=1 Ps(fprimej), where the maximization is ta…
C08-1136	J93-2003	o	In the context of statistical machine translation (Brown et al., 1993), we may interpretE as an English sentence, F its translation in French, and A a representation of how the words correspond to each other in the two sentences.
C08-1138	J93-2003	o	Based on these grammars, a great number of SMT models have been recently proposed, including string-to-string model (Synchronous FSG) (Brown et al., 1993; Koehn et al., 2003), tree-to-string model (TSG-string) (Huang et al., 2006; Liu et al., 2006; Liu et al., 2007), string-totree model (string-CFG/TSG) (Yamada and Knight, 2001; Galley et al., 2006; Marcu et al., 2006), tree-to-tree model (Synchr…
C94-2175	J93-2003	o	For example, sentence alignment of bilingual texts are performed just by measuring sentence lengths in words or in characters (Brown et al. , 1991; Gale and Church, 1993), or by statistically estimating word level correspondences (Chen, 1993; Kay and RSscheisen, 1993).
C94-2175	J93-2003	o	Then, those structurally matched parallel sentences are used as a source for acquiring lexical knowledge snch as verbal case frames (Utsuro et al. , 1992; Utsuro et al. , 1993).
C94-2175	J93-2003	o	So fitr, we have implemented the following,: sentence ~dignment btLsed-on word correspondence information, word correspondence estimation by cooccnl'rence-ffequency-based methods in GMe mid Church (19.~H) and Kay and R6scheisen (1993), structured Imttehlng of parallel sentences (Matsumoto et a l. , 1993), and case Dame acquisition of Japanese verbs (Utsuro et al. , 1993).
C94-2175	J93-2003	o	Dynamic programming is applied to bilingual sentence alignment in most of previous works (Brown et al. , 1991; Gate and Church, 1993; Chen, 1993).
C94-2175	J93-2003	o	The statistical approach involves the following: alignment of bilingual texts at the sentence level nsing statistical techniques (e.g. Brown, Lai and Mercer (1991), Gale and Church (1993), Chen (1993), and Kay and RSscheisen (1993)), statistical machine translation models (e.g. Brown, Cooke, Pietra, Pietra et al.
C94-2178	J93-2003	o	In previous work (Church et al, 1993), we have reported some preliminary success in aligning the English and Japanese versions of the AWK manual (Aho, Kernighan, Weinberger (1980)), using charalign (Church, 1993), a method that looks for character sequences that are the same in both the source and target.
C94-2178	J93-2003	o	This estimate could be used as a starting point for a more detailed alignment algorithm such as word_align (Dagan et al, 1993).
C94-2178	J93-2003	o	These tables were computed from a small fragment of the Canadian Hansards that has been used in a number of other studies: Church (1993) and Simard et al (1992).
C94-2178	J93-2003	o	Motivation There have been quite a number of recent papers on parallel text: Brown et al (1990, 1991, 1993), Chen (1993), Church (1993), Church et al (1993), Dagan et al (1993), Gale and Church (1991, 1993), Isabelle (1992), Kay and Rgsenschein (1993), Klavans and Tzoukermann (1990), Kupiec (1993), Matsumoto (1991), Ogden and Gonzales (1993), Shemtov (1993), Simard et al (1992), WarwickArmstrong …
C94-2178	J93-2003	o	Results This algorithm was applied to a fragment of the Canadian Hansards that has been used in a number of other studies: Church (1993) and Simard et al (1992).
C96-1037	J93-2003	o	The resolution of alignment can vat3, from low to high: section, paragraph, sentence, phrase, and word (Gale and Church 1993; Matsumoto et al. 1993).
C96-1037	J93-2003	o	(McArthur 1992; Mei et al. 1993) Classification allows a word to align with a target word using the collective translation tendency of words in the same class.
C96-1040	J93-2003	o	machine translation (Brown et al. 1993) but also in other applications such as word sense disanabiguation (Brown et al. 1991) and bilingnal lexicography (Klavans and Tzoukermann 1990).
C96-1040	J93-2003	p	of the position infer marion of words at ltlat(;hillg pairs of sellte/lCeS, which turned out useful (Brown et al. 1993).
C96-1040	J93-2003	o	(>\[" t, he EM algorit, hnt (Brown et al. 1993)(I)etrtt>stcr et al. 1977).
C96-1067	J93-2003	o	This conclusion is supported by the fact that true IMT is not, to our knowledge, used in most modern translator's support environments, eg (Eurolang, 1995; I,'rederking et al. , 1993; IBM, 1995; Kugler et al. , 1991; Nirenburg, 1992; ~li'ados, 1995).
C96-1067	J93-2003	o	IIowever, (Dagan et al. , 1993) have shown that knowledge of target-text length is not crucial to the model's i)ertbrmanee.
C96-1078	J93-2003	o	Some o1' l;his research has treated the sentenees as unstructured word sequences to be aligned; this work has primarily involved the acquisition of bilingual lexical correspondences (Chen, 1993), although there has also been a,n attempt to create a full MT system based on such trcat, ment (Brown et al. , 1993).
C96-2141	J93-2003	o	A sinfilar approach has been chosen by (Da.gan et al. , 1993).
C96-2141	J93-2003	o	In the recent years, there have been a number of papers considering this or similar problems: (Brown et al. , 1990), (Dagan et al. , 1993), (Kay et al. , 1993), (Fung et al. , 1993).
C96-2211	J93-2003	o	, 1993; Graham et al. , 1980) where K is the number of distinct nonternfinal symbols in the gramma.r G. We ca.n expect a. very etfide.nt pa.rser tbr our pa.tterns, r The input string ca.n a.lso be scanned to reduce the number of relewmt gramma.r rules before pa.rsing, e The combined process is a.lso known as offlineparsing in LTAC,.
D07-1003	J93-2003	o	This sort of problem can be solved in principle by conditional variants of the Expectation-Maximization algorithm (Baum et al. , 1970; Dempster et al. , 1977; Meng and Rubin, 1993; Jebara and Pentland, 1999).
D07-1003	J93-2003	o	Similarly, Murdock and Croft (2005) adopted a simple translation model from IBM model 1 (Brown et al. , 1990; Brown et al. , 1993) and applied it to QA.
D07-1003	J93-2003	o	The tree is produced by a state-of-the-art dependency parser (McDonald et al. , 2005) trained on the Wall Street Journal Penn Treebank (Marcus et al. , 1993).
D07-1005	J93-2003	o	2 Word Alignment Framework A statistical translation model (Brown et al. , 1993; Och and Ney, 2003) describes the relationship between a pair of sentences in the source and target languages (f = fJ1,e = eI1) using a translation probability P(f|e).
D07-1005	J93-2003	o	Given a sentence-pair (f,e), the most likely (Viterbi) word alignment is found as (Brown et al. , 1993): a = argmaxa P(f,a|e).
D07-1005	J93-2003	o	Given any word alignment model, posterior probabilities can be computed as (Brown et al. , 1993) P(aj = i|e,f) =summationdisplay a P(a|f,e)(i,aj), (1) where i {0,1,,I}.
D07-1005	J93-2003	p	(2) We note that these posterior probabilities can be computed efficiently for some alignment models such as the HMM (Vogel et al. , 1996; Och and Ney, 2003), Models 1 and 2 (Brown et al. , 1993).
D07-1006	J93-2003	o	5 Previous Work The LEAF model is inspired by the literature on generative modeling for statistical word alignment and particularly by Model 4 (Brown et al. , 1993).
D07-1006	J93-2003	o	2.2 Unsupervised Parameter Estimation We can perform maximum likelihood estimation of the parameters of this model in a similar fashion to that of Model 4 (Brown et al. , 1993), described thoroughly in (Och and Ney, 2003).
D07-1006	J93-2003	o	We use Viterbi training (Brown et al. , 1993) but neighborhood estimation (Al-Onaizan et al. , 1999; Och and Ney, 2003) or pegging (Brown et al. , 1993) could also be used.
D07-1006	J93-2003	o	(Brown et al. , 1993) defined two local search operations for their 1-to-N alignment models 3, 4 and 5.
D07-1025	J93-2003	o	Therefore, to make the phrase-based SMT system robust against data sparseness for the ranking task, we also make use of the IBM Model 4 (Brown et al. , 1993) in both directions.
D07-1030	J93-2003	o	SMT has evolved from the original word-based approach (Brown et al. , 1993) into phrase-based approaches (Koehn et al. , 2003; Och and Ney, 2004) and syntax-based approaches (Wu, 1997; Alshawi et al. , 2000; Yamada and Knignt, 2001; Chiang, 2005).
D07-1038	J93-2003	o	3.1 The traditional IBM alignment model IBM Model 4 (Brown et al. , 1993) learns a set of 4 probability tables to compute p(f|e) given a foreign sentence f and its target translation e via the following (greatly simplified) generative story: 361 NP-C NPB NPB NNP taiwan POS s NN surplus PP IN in NP-C NPB NN trade PP IN between NP-C NPB DT the CD two NNS shores FTD0 GR G4E7 DYBG EL DIDV TAIWAN IN T…
D07-1038	J93-2003	o	However, searching the space of all possible alignments is intractable for EM, so in practice the procedure is bootstrapped by models with narrower search space such as IBM Model 1 (Brown et al. , 1993) or Aachen HMM (Vogel et al. , 1996).
D07-1045	J93-2003	o	This approach is usually referred to as the noisy source-channel approach in statistical machine translation (Brown et al. , 1993).
D07-1079	J93-2003	o	Approaches include word substitution systems (Brown et al. , 1993), phrase substitution systems (Koehn et al. , 2003; Och and Ney, 2004), and synchronous context-free grammar systems (Wu and Wong, 1998; Chiang, 2005), all of which train on string pairs and seek to establish connections between source and target strings.
D07-1090	J93-2003	o	1 Introduction Given a source-language (e.g. , French) sentence f, the problem of machine translation is to automatically produce a target-language (e.g. , English) translation e. The mathematics of the problem were formalized by (Brown et al. , 1993), and re-formulated by (Och and Ney, 2004) in terms of the optimization e = arg maxe Msummationdisplay m=1 mhm(e,f) (1) where fhm(e,f)g is a set of …
D07-1103	J93-2003	o	These joint counts are estimated using the phrase induction algorithm described in (Koehn et al. , 2003), with symmetrized word alignments generated using IBM model 2 (Brown et al. , 1993).
D08-1026	J93-2003	o	The words with the highest association probabilities are chosen as acquired words for entity e. 4.1 Base Model I Using the translation model I (Brown et al., 1993), where each word is equally likely to be aligned with each entity, we have p(w|e) = 1(l + 1)m mproductdisplay j=1 lsummationdisplay i=0 p(wj|ei) (1) where l and m are the lengths of entity and word sequences respectively.
D08-1026	J93-2003	o	4.2 Base Model II Using the translation model II (Brown et al., 1993), where alignments are dependent on word/entity positions and word/entity sequence lengths, we have p(w|e) = mproductdisplay j=1 lsummationdisplay i=0 p(aj = i|j,m,l)p(wj|ei) (2) where aj = i means that wj is aligned with ei.
D08-1039	J93-2003	o	One of the simplest models that can be seen in the context of lexical triggers is the IBM model 1 (Brown et al., 1993) which captures lexical dependencies between source and target words.
D08-1039	J93-2003	o	3 Model As an extension to commonly used lexical word pair probabilities p(f|e) as introduced in (Brown et al., 1993), we define our model to operate on word triplets.
D08-1039	J93-2003	o	The resulting training procedure is analogous to the one presented in (Brown et al., 1993) and (Tillmann and Ney, 1997).
D08-1043	J93-2003	o	Usually the IBM Model 1, developed in the statistical machine translation field (Brown et al., 1993), is used to construct translation models for retrieval purposes in practice.
D08-1053	J93-2003	p	Compared with clean parallel corpora such as "Hansard" (Brown et al. 1993), which consists of 505 French-English translations of political debates in the Canadian parliament, texts from the web are far more diverse and noisy.
D08-1053	J93-2003	o	1 Introduction Sentence-aligned parallel bilingual corpora have been essential resources for statistical machine translation (Brown et al. 1993), and many other multi-lingual natural language processing applications.
D08-1082	J93-2003	o	9.1 Training Methodology Given a training set, we first run a variant of IBM alignment model 1 (Brown et al., 1993) for 100 iterations, and then initialize Model I with the learned parameter values.
D08-1082	J93-2003	o	It acquires a set of synchronous lexical entries by running the IBM alignment model (Brown et al., 1993) and learns a log-linear model to weight parses.
D08-1084	J93-2003	o	Although we have argued (section 2) that this is unlikely to succeed, to our knowledge, we are the first to investigate the matter empirically.11 The best-known MT aligner is undoubtedly GIZA++ (Och and Ney, 2003), which contains implementations of various IBM models (Brown et al., 1993), as well as the HMM model of Vogel et al.
D08-1084	J93-2003	o	The MT community has developed not only an extensive literature on alignment (Brown et al., 1993; Vogel et al., 1996; Marcu and Wong, 2002; DeNero et al., 2006), but also standard, proven alignment tools such as GIZA++ (Och and Ney, 2003).
D09-1014	J93-2003	o	We use GIZA++ (Och and Ney, 2003) to train generative directed alignment models: HMM and IBM Model4 (Brown et al., 1993) from training record-text pairs.
D09-1014	J93-2003	o	Traditionally, generative word alignment models have been trained on massive parallel corpora (Brown et al., 1993).
D09-1014	J93-2003	o	The structure of the graphical model resembles IBM Model 1 (Brown et al., 1993) in which each target (record) word is assigned one or more source (text) words.
D09-1014	J93-2003	n	Furthermore, we provide a 63.8% error reduction compared to IBM Model 4 (Brown et al., 1993).
D09-1014	J93-2003	o	3.1 Conditional Random Field for Alignment Our conditional random field (CRF) for alignment has a graphical model structure that resembles that of IBM Model 1 (Brown et al., 1993).
D09-1022	J93-2003	p	In this work, we propose two models that can be categorized as extensions of standard word lexicons: A discriminative word lexicon that uses global, i.e. sentence-level source information to predict the target words using a statistical classifier and a trigger-based lexicon model that extends the well-known IBM model 1 (Brown et al., 1993) with a second trigger, allowing for a more finegrained le…
D09-1022	J93-2003	o	There are three major types of models: Heuristic models as in (Melamed, 2000), generative models as the IBM models (Brown et al., 1993) and discriminative models (Varea et al., 2001; Bangalore et al., 2006).
D09-1022	J93-2003	o	One of the simplest models in the context of lexical triggers is the IBM model 1 (Brown et al., 1993) which captures lexical dependencies between source and target words.
D09-1023	J93-2003	n	This is a problem with other direct translation models, such as IBM model 1 used as a direct model rather than a channel model (Brown et al., 1993).
D09-1024	J93-2003	o	The GIZA++ aligner is based on IBM Model 4 (Brown et al., 1993).
D09-1024	J93-2003	o	1 Introduction Word alignment is a critical component in training statistical machine translation systems and has received a significant amount of research, for example, (Brown et al., 1993; Ittycheriah and Roukos, 2005; Fraser and Marcu, 2007), including work leveraging syntactic parse trees, e.g., (Cherry and Lin, 2006; DeNero and Klein, 2007; Fossum et al., 2008).
D09-1039	J93-2003	o	(Yamada and Knight, 2001) follow (Brown et al., 1993) in using the noisy channel model, by decomposing the translation decisions modeled by the translation model into different types, and inducing probability distributions via maximum likelihood estimation over each decision type.
D09-1050	J93-2003	o	Previous SMT systems (e.g., Brown et al., 1993) used a word-based translation model which assumes that a sentence can be translated into other languages by translating each word into one or more words in the target language.
D09-1050	J93-2003	o	However, since we are interested in the word counts that correlate to w, we adopt the concept of the translation model proposed by Brown et al (1993).
D09-1051	J93-2003	o	Many studies on collocation extraction are carried out based on co-occurring frequencies of the word pairs in texts (Choueka et al., 1983; Church and Hanks, 1990; Smadja, 1993; Dunning, 1993; Pearce, 2002; Evert, 2004).
D09-1051	J93-2003	o	The difference between MWA and bilingual word alignment (Brown et al., 1993) is that the MWA method works on monolingual parallel corpus instead of bilingual corpus used by bilingual word alignment.
D09-1051	J93-2003	o	Thus the alignment set is denoted as }&],1[|),{( ialiaiA ii = . We adapt the bilingual word alignment model, IBM Model 3 (Brown et al., 1993), to monolingual word alignment.
D09-1092	J93-2003	o	In the early statistical translation model work at IBM, these representations were called cepts, short for concepts (Brown et al., 1993).
D09-1106	J93-2003	o	Generative methods (Brown et al., 1993; Vogel and Ney, 1996) treat word alignment as a hidden process and maximize the likelihood of bilingual training corpus using the expectation maximization (EM) algorithm.
D09-1117	J93-2003	n	Numbers in the table correspond to the percentage of experiments in which the condition at the head of the column was true (for example figure in the first row and first column means that for 98.9 percent of the language pairs the BLEU score for the bidirectional decoder was better than that of the forward decoder) proach (Brown et al., 1993)).
D09-1117	J93-2003	o	Their experiments were performed using a decoder based on IBM Model 4 using the translation techniques developed at IBM (Brown et al., 1993).
D09-1136	J93-2003	o	Becausesuchapproachesdirectly learn a generative model over phrase pairs, they are theoretically preferable to the standard heuristics for extracting the phrase pairs from the many-to-one word-level alignments produced by the IBM series models (Brown et al., 1993) or the Hidden Markov Model (HMM) (Vogel et al., 1996).
D09-1141	J93-2003	o	We then built separate directed word alignments for EnglishX andXEnglish (X{Indonesian, Spanish}) using IBM model 4 (Brown et al., 1993), combined them using the intersect+grow heuristic (Och and Ney, 2003), and extracted phrase-level translation pairs of maximum length seven using the alignment template approach (Och and Ney, 2004).
E06-1004	J93-2003	o	Increasingly, parallel corpora are becoming available for many language pairs and SMT systems have been built for French-English, German-English, Arabic-English, Chinese-English, Hindi-English and other language pairs (Brown et al. , 1993), (AlOnaizan et al. , 1999), (Udupa, 2004).
E06-1004	J93-2003	p	In the classic work on SMT,Brownandhiscolleagues atIBMintroduced the notion of alignment between a sentence f and its translation e and used it in the development of translation models (Brown et al. , 1993).
E06-1004	J93-2003	o	An open question in SMT is whether there existsclosed formexpressions (whoserepresentation is polynomial in the size of the input) for P (f|e) and the counts in the EM iterations for models 3-5 (Brown et al. , 1993).
E06-1004	J93-2003	o	For a detailed introduction to IBM translation models, please see (Brown et al. , 1993).
E06-1004	J93-2003	o	Expectation Evaluation is the soul of parameter estimation (Brown et al. , 1993), (Al-Onaizan et al. , 1999).
E06-1004	J93-2003	o	Exact Decoding is the original decoding problem as defined in (Brown et al. , 1993) and Relaxed Decoding is the relaxation of the decoding problem typically used in practice.
E06-1004	J93-2003	p	In their seminal paper on SMT, Brownand his colleagues highlighted the problems weface aswe go from IBM Models 1-2 to 3-5(Brown et al. , 1993) 3: Asweprogress from Model1toModel5, evaluating the expectations that gives us counts becomes increasingly difficult.
E06-1004	J93-2003	o	1 Introduction Statistical Machine Translation is a data driven machine translation technique which uses probabilistic models of natural language for automatic translation (Brown et al. , 1993), (Al-Onaizan et al. , 1999).
E06-1004	J93-2003	o	The parameters of the models are estimated by iterative maximum-likelihood training on a large parallel corpus of natural language texts using the EM algorithm (Brown et al. , 1993).
E06-1005	J93-2003	o	We use the IBM Model 1 (Brown et al. , 1993) (uniform distribution) and the Hidden Markov Model (HMM, first-order dependency, (Vogel et al. , 1996)) to estimate the alignment model.
E06-1019	J93-2003	o	Alignment spaces can emerge from generative stories (Brown et al. , 1993), from syntactic notions (Wu, 1997), or they can be imposed to create competition between links (Melamed, 2000).
E06-1019	J93-2003	o	The IBM models (Brown et al. , 1993) search a version of permutation space with a one-to-many constraint.
E06-1019	J93-2003	o	The task originally emerged as an intermediate result of training the IBM translation models (Brown et al. , 1993).
E06-1020	J93-2003	p	The implementation of MEBA was strongly influenced by the notorious five IBM models described in (Brown et al. 1993).
E06-1046	J93-2003	o	First, a parsing-based approach attempts to recover partial parses from the parse chart when the input cannot be parsed in its entirety due to noise, in order to construct a (partial) semantic representation (Dowding et al. , 1993; Allen et al. , 2001; Ward, 1991).
E06-1046	J93-2003	o	To this end, we adopt techniques from statistical machine translation (Brown et al. , 1993; Och and Ney, 2003) and use statistical alignment to learn the edit patterns.
E06-1046	J93-2003	o	We adopt an approach, similar to (Ciaramella, 1993; Boros et al. , 1996), in which the meaning representation, in our case XML, is transformed into a sorted flat list of attribute-value pairs indicating the core contentful concepts of each command.
E06-2002	J93-2003	o	By introducing the hidden word alignment variable a, the following approximate optimization criterion can be applied for that purpose: e = argmaxe Pr(e | f) = argmaxe summationdisplay a Pr(e,a | f) argmaxe,a Pr(e,a | f) Exploiting the maximum entropy (Berger et al. , 1996) framework, the conditional distribution Pr(e,a | f) can be determined through suitable real valued functions (called features…
E09-1003	J93-2003	o	This approach is usually referred to as the noisy sourcechannel approach in SMT (Brown et al., 1993).
E09-1018	J93-2003	p	While EM has worked quite well for a few tasks, notably machine translations (starting with the IBM models 1-5 (Brown et al., 1993), it has not had success in most others, such as part-of-speech tagging (Merialdo, 1991), named-entity recognition (Collins and Singer, 1999) and context-free-grammar induction (numerous attempts, too many to mention).
E09-1033	J93-2003	o	287 System Train +base Test +base 1 Baseline 87.89 87.89 2 Contrastive 88.70 0.82 88.45 0.56 (5 trials/fold) 3 Contrastive 88.82 0.93 88.55 0.66 (greedy selection) Table 1: Average F1 of 7-way cross-validation To generate the alignments, we used Model 4 (Brown et al., 1993), as implemented in GIZA++ (Och and Ney, 2003).
E09-1033	J93-2003	o	Our test set is 3718 sentences from the English Penn treebank (Marcus et al., 1993) which were translated into German.
E09-1050	J93-2003	o	According to this model, when translating a stringf in the source language into the target language, a string e is chosen out of all target language strings e if it has the maximal probability given f (Brown et al., 1993): e = arg maxe {Pr(e|f)} = arg maxe {Pr(f|e)Pr(e)} where Pr(f|e) is the translation model and Pr(e) is the target language model.
E09-1050	J93-2003	o	The method uses a translation model based on IBM Model 1 (Brown et al., 1993), in which translation candidates of a phrase are generated by combining translations and transliterations of the phrase components, and matching the result against a large corpus.
E09-1056	J93-2003	o	One approach to translate terms consists in using a domain-specific parallel corpus with standard alignment techniques (Brown et al., 1993) to mine new translations.
E09-1061	J93-2003	o	Alignment is often used in training both generative and discriminative models (Brown et al., 1993; Blunsom et al., 2008; Liang et al., 2006).
E09-1061	J93-2003	o	Each item is associated with a stack whose signa12Specifically a B-hypergraph, equivalent to an and-or graph (Gallo et al., 1993) or context-free grammar (Nederhof, 2003).
E09-1061	J93-2003	o	Logics for the IBM Models (Brown et al., 1993) would be similar to our logics for phrase-based models.
E99-1010	J93-2003	o	To model p(fJle~;8,.T) we assume the existence of an alignment a J. We assume that every word fj is produced by the word e~j at position aj in the training corpus with the probability P(f~le,~i): J p(f lc ') = 1\] p(L Icon) j=l (7) The word alignment a J is trained automatically using statistical translation models as described in (Brown et al. , 1993; Vogel et al. , 1996).
E99-1010	J93-2003	o	Various clustering techniques have been proposed (Brown et al. , 1992; Jardino and Adda, 1993; Martin et al. , 1998) which perform automatic word clustering optimizing a maximum-likelihood criterion with iterative clustering algorithms.
H05-1012	J93-2003	p	The IBM models 1-5 (Brown et al. , 1993) produce word alignments with increasing algorithmic complexity and performance.
H05-1021	J93-2003	o	The 1000-best lists are augmented with IBM Model-1 (Brown et al. , 1993) scores and then rescored with a second set of MET parameters.
H05-1021	J93-2003	o	The IBM translation models (Brown et al. , 1993) describe word reordering via a distortion model defined over word positions within sentence pairs.
H05-1021	J93-2003	o	2 The WFST Reordering Model The Translation Template Model (TTM) is a generative model of phrase-based translation (Brown et al. , 1993).
H05-1023	J93-2003	o	Word alignments traditionally are based on IBM Models 1-5 (Brown et al. , 1993) or on HMMs (Vogel et al. , 1996).
H05-1024	J93-2003	n	2 Related Work One of the major problems with the IBM models (Brown et al. , 1993) and the HMM models (Vogel et al. , 1996) is that they are restricted to the alignment of each source-language word to at most one targetlanguage word.
H05-1057	J93-2003	o	There are five different IBM translation models (Brown et al. , 1993).
H05-1057	J93-2003	o	Further details are in the original paper (Brown et al. , 1993).
H05-1057	J93-2003	p	The IBM models have shown good performance in machine translation, and especially so within certain families of languages, for example in translating between French and English or between Sinhalese and Tamil (Brown et al. , 1993; Weerasinghe, 2004).
H05-1057	J93-2003	p	This is a common technique in machine translation for which the IBM translation models are popular methods (Brown et al. , 1993).
H05-1057	J93-2003	o	In the first of our methods we align manual transcripts and ASR sentences using the IBM translation model (Brown et al. , 1993) to obtain a probabilistic dictionary.
H05-1057	J93-2003	o	3.2 Details To learn alignments, translation probabilities, etc in the first method we used work that has been done in statistical machine translation (Brown et al. , 1993), where the translation process is considered to be equivalent to a corruption of the source language text to the target language text due to a noisy channel.
H05-1061	J93-2003	p	One widely used model is the IBM model (Brown et al. 1993).
H05-1095	J93-2003	o	757 hbps strong tendency to overestimate the probability of rare bi-phrases; it is computed as in equation (2), except that bi-phrase probabilities are computed based on individual word translation probabilities, somewhat as in IBM model 1 (Brown et al. , 1993): Pr(t|s) = 1|s||t| productdisplay tt summationdisplay ss Pr(t|s) The target language feature function htl: this is based on a N-gram lang…
H05-1095	J93-2003	n	While in traditional word-based statistical models (Brown et al. , 1993) the atomic unit that translation operates on is the word, phrase-based methods acknowledge the significant role played in language by multiword expressions, thus incorporating in a statistical framework the insight behind Example-Based Machine Translation (Somers, 1999).
H05-1096	J93-2003	o	Therefore, we determine the maximal translation probability of the target word e over the source sentence words: pIBM1(e|fJ1 ) = maxj=0,,J p(e|fj), (9) where f0 is the empty source word (Brown et al. , 1993).
H05-1097	J93-2003	o	For example, in the IBM Models (Brown et al. , 1993), each word ti independently generates 0, 1, or more 2Note that we refer to t as the target sentence, even though in the source-channel model, t is the source sentence which goes through the channel model P(s|t) to produce the observed sentence s. words in the source language.
I05-2012	J93-2003	p	It was initially proposed by (Brown et al. , 1993) and, more recently, have been intensively studied by several research groups (Germann et al. , 2001; Och et al. , 2003).
I05-2012	J93-2003	o	For the give source text, S, it finds the most probable alignment set, A, and target text, T. = Aa SaTpSTp )|,()|( (1) Brown (Brown et al. , 1993) proposed five alignment models, called IBM Model, for an English-French alignment task based on equa68 tion (1).
I05-2012	J93-2003	o	(Chen et al. , 1993; Gale et al. , 1993) proposed sentence alignment techniques based on dynamic programming, using sentence length and lexical mapping information.
I05-2012	J93-2003	o	(Haruno et al. , 1996; Kay et al. , 1993) applied iterative refinement algorithms to sentence level alignment tasks.
I05-2012	J93-2003	o	In this paper, we propose an alignment algorithm between English and Korean conceptual units (or between English and Korean term constituents) in English-Korean technical term pairs based on IBM Model (Brown et al. , 1993).
I05-2014	J93-2003	o	2 Overview 2.1 The word segmentation problem As statistical machine translation systems basically rely on the notion of words through their lexicon models (BROWN et al. , 1993), they are usually capable of outputting sentences already segmented into words when they translate into languages like Chinese or Japanese.
I05-4010	J93-2003	o	Large volumes of training data of this kind are indispensable for constructing statistical translation models (Brown et al. , 1993; Melamed, 2000), acquiring bilingual lexicon (Gale and Church, 1991; Melamed, 1997), and building example-based machine translation (EBMT) systems (Nagao, 1984; Carl and Way, 2003; Way and Gough, 2003).
I05-5001	J93-2003	o	One promising approach extends standard Statistical Machine Translation (SMT) techniques (e.g. , Brown et al. , 1993; Och & Ney, 2000, 2003) to the problems of monolingual paraphrase identification and generation.
I08-1013	J93-2003	o	4 Pattern switching The compositional translation presents problems which have been reported by (Baldwin and Tanaka, 2004; Brown et al., 1993): Fertility SWTs and MWTs are not translated by a term of a same length.
I08-1024	J93-2003	o	These probabilities are estimated with IBM model 1 (Brown et al., 1993) on parallel corpora.
I08-1033	J93-2003	o	Most existing methods treat word tokens as basic alignment units (Brown et al., 1993; Vogel et al., 1996; Deng and Byrne, 2005), however, many languages have no explicit word boundary markers, such as Chinese and Japanese.
I08-1068	J93-2003	o	5.1.2 Learning Translation Model According to the standard statistical translation model (Brown et al., 1993), we can find the optimal model M by maximizing the probability of generating queries from documents or M = argmax M NY i=1 P(QijDi;M) 524 qw dw P(qwjdw,u) journal kdd 0.0176 journal conference 0.0123 journal journal 0.0176 journal sigkdd 0.0088 journal discovery 0.0211 journal mining 0.00…
I08-1068	J93-2003	o	The details of the algorithm can be found in the literature for statistical translation models, such as (Brown et al., 1993).
I08-1068	J93-2003	n	IBM Model1 (Brown et al., 1993) is a simplistic model which takes no account of the subtler aspects of language translation including the way word order tends to differ across languages.
I08-2104	J93-2003	o	In the proposed method, the statistical machine translation (SMT) (Brown et al., 1993) is deeply incorporated into the question answering process, instead of using the SMT as the preprocessing before the mono-lingual QA process as in the previous work.
I08-2104	J93-2003	o	In this paper, we use IBM model 1 (Brown et al., 1993) in order to get the probability P(Q|DA) as follows.
[truncated: 7,024 more rows]
